# Supplementary material for: Structural and spectroscopic studies of a rare non-oxido V(v) complex crystallized from aqueous solution
Source: Chem Sci. 2016 Jan 14;7(4):2775–86. doi: 10.1039/c5sc03958d (PMC5477013; doi:10.1039/c5sc03958d)
Supplement: Supplementary file 2 [file SC-007-C5SC03958D-s002.cif]

# Electronic Supplementary Material (ESI) for Chemical Science.
# This journal is © The Royal Society of Chemistry 2016

####################################################################### 
# 
# This file contains crystal structure data downloaded from the 
# Cambridge Structural Database (CSD) hosted by the Cambridge 
# Crystallographic Data Centre (CCDC).
# 
# Full information about CCDC data access policies and citation 
# guidelines are available at http://www.ccdc.cam.ac.uk/access/V1 
# 
# Audit and citation data items may have been added by the CCDC. 
# Please retain this information to preserve the provenance of 
# this file and to allow appropriate attribution of the data. 
# 
#######################################################################

data_cjl_2a_a
_database_code_depnum_ccdc_archive 'CCDC 1413557'
_audit_update_record             
;
2015-07-17 deposited with the CCDC.
2016-01-14 downloaded from the CCDC.
;

_audit_creation_method           SHELXL-2014/7
_shelx_SHELXL_version_number     2014/7
_chemical_name_systematic        ?
_chemical_name_common            ?
_chemical_melting_point          ?
_chemical_formula_moiety         ?
_chemical_formula_sum            'C10 H16 N6 Na O6 V'
_chemical_formula_weight         390.22

loop_
_atom_type_symbol
_atom_type_description
_atom_type_scat_dispersion_real
_atom_type_scat_dispersion_imag
_atom_type_scat_source
C C 0.0040 0.0020
'XDISP Program in WinGX L.Kissel & R.H.Pratt Acta Cryst A46 170 1990'
H H 0.0000 0.0000
'XDISP Program in WinGX L.Kissel & R.H.Pratt Acta Cryst A46 170 1990'
N N 0.0076 0.0040
'XDISP Program in WinGX L.Kissel & R.H.Pratt Acta Cryst A46 170 1990'
O O 0.0132 0.0074
'XDISP Program in WinGX L.Kissel & R.H.Pratt Acta Cryst A46 170 1990'
Na Na 0.0437 0.0302
'XDISP Program in WinGX L.Kissel & R.H.Pratt Acta Cryst A46 170 1990'
V V 0.3275 0.6267
'XDISP Program in WinGX L.Kissel & R.H.Pratt Acta Cryst A46 170 1990'

_space_group_crystal_system      triclinic
_space_group_IT_number           2
_space_group_name_H-M_alt        'P -1'
_space_group_name_Hall           '-P 1'

_shelx_space_group_comment       
;
The symmetry employed for this shelxl refinement is uniquely defined
by the following loop, which should always be used as a source of
symmetry information in preference to the above space-group names.
They are only intended as comments.
;

loop_
_space_group_symop_operation_xyz
'x, y, z'
'-x, -y, -z'

_cell_length_a                   7.9375(3)
_cell_length_b                   8.7365(4)
_cell_length_c                   12.1972(5)
_cell_angle_alpha                102.684(2)
_cell_angle_beta                 107.187(2)
_cell_angle_gamma                103.796(2)
_cell_volume                     745.41(5)
_cell_formula_units_Z            2
_cell_measurement_temperature    100(2)
_cell_measurement_reflns_used    9903
_cell_measurement_theta_min      2.76
_cell_measurement_theta_max      40.25

_exptl_crystal_description       tablet
_exptl_crystal_colour            brown/orange
_exptl_crystal_density_meas      ?
_exptl_crystal_density_method    ?
_exptl_crystal_density_diffrn    1.739
_exptl_crystal_F_000             400
_exptl_transmission_factor_min   ?
_exptl_transmission_factor_max   ?
_exptl_crystal_size_max          0.110
_exptl_crystal_size_mid          0.090
_exptl_crystal_size_min          0.030
_exptl_absorpt_coefficient_mu    0.931
_shelx_estimated_absorpt_T_min   0.904
_shelx_estimated_absorpt_T_max   0.973
_exptl_absorpt_correction_type   multi-scan
_exptl_absorpt_correction_T_min  0.899
_exptl_absorpt_correction_T_max  0.973
_exptl_absorpt_process_details   'SADABS 2014/4 Bruker AXS Madison WI USA'
_exptl_absorpt_special_details   ?
_diffrn_ambient_temperature      100(2)
_diffrn_radiation_wavelength     0.7749
_diffrn_radiation_type           synchrotron
_diffrn_source                   'Advanced Light Source station 11.3.1'
_diffrn_measurement_device_type  'Bruker D8 with PHOTON 100 detector'
_diffrn_measurement_method       '\w/\q shutterless scans'
_diffrn_detector_area_resol_mean ?
_diffrn_reflns_number            13779
_diffrn_reflns_av_unetI/netI     0.0297
_diffrn_reflns_av_R_equivalents  0.0192
_diffrn_reflns_limit_h_min       -13
_diffrn_reflns_limit_h_max       13
_diffrn_reflns_limit_k_min       -14
_diffrn_reflns_limit_k_max       14
_diffrn_reflns_limit_l_min       -20
_diffrn_reflns_limit_l_max       20
_diffrn_reflns_theta_min         2.756
_diffrn_reflns_theta_max         40.263
_diffrn_reflns_theta_full        27.706
_diffrn_measured_fraction_theta_max 0.974
_diffrn_measured_fraction_theta_full 0.997
_diffrn_reflns_Laue_measured_fraction_max 0.974
_diffrn_reflns_Laue_measured_fraction_full 0.997
_diffrn_reflns_point_group_measured_fraction_max 0.974
_diffrn_reflns_point_group_measured_fraction_full 0.997
_reflns_number_total             7062
_reflns_number_gt                6412
_reflns_threshold_expression     'I > 2\s(I)'
_reflns_Friedel_coverage         0.000
_reflns_Friedel_fraction_max     .
_reflns_Friedel_fraction_full    .

_reflns_special_details          
;
 Reflections were merged by SHELXL according to the crystal
 class for the calculation of statistics and refinement.
 
 _reflns_Friedel_fraction is defined as the number of unique
 Friedel pairs measured divided by the number that would be
 possible theoretically, ignoring centric projections and
 systematic absences.
;

_computing_data_collection       'Bruker APEX 2'
_computing_cell_refinement       'Bruker SAINT v8.34a'
_computing_data_reduction        'Bruker SAINT v8.34a'
_computing_structure_solution    'Bruker SHELXTL 2014/4'
_computing_structure_refinement  'SHELXL-2014/7 (Sheldrick, 2014)'
_computing_molecular_graphics    'Bruker SHELXTL'
_computing_publication_material  'Bruker SHELXTL & local programs'
_refine_special_details          
;
 All non-hydrogen atoms were refinement anisotropically. Hydrogen
 atoms were found in the difference map and refined freely.
;
_refine_ls_structure_factor_coef Fsqd
_refine_ls_matrix_type           full
_refine_ls_weighting_scheme      calc
_refine_ls_weighting_details     
'w=1/[\s^2^(Fo^2^)+(0.0345P)^2^+0.2437P] where P=(Fo^2^+2Fc^2^)/3'
_atom_sites_solution_primary     'Intrinsic Phasing'
_atom_sites_solution_secondary   difmap
_atom_sites_solution_hydrogens   difmap
_refine_ls_hydrogen_treatment    refall
_refine_ls_extinction_method     none
_refine_ls_extinction_coef       .
_refine_ls_number_reflns         7062
_refine_ls_number_parameters     281
_refine_ls_number_restraints     0
_refine_ls_R_factor_all          0.0301
_refine_ls_R_factor_gt           0.0263
_refine_ls_wR_factor_ref         0.0729
_refine_ls_wR_factor_gt          0.0707
_refine_ls_goodness_of_fit_ref   1.034
_refine_ls_restrained_S_all      1.034
_refine_ls_shift/su_max          0.001
_refine_ls_shift/su_mean         0.000

loop_
_atom_site_label
_atom_site_type_symbol
_atom_site_fract_x
_atom_site_fract_y
_atom_site_fract_z
_atom_site_U_iso_or_equiv
_atom_site_adp_type
_atom_site_occupancy
_atom_site_site_symmetry_order
_atom_site_calc_flag
_atom_site_refinement_flags_posn
_atom_site_refinement_flags_adp
_atom_site_refinement_flags_occupancy
_atom_site_disorder_assembly
_atom_site_disorder_group
V1 V 0.47199(2) 0.26312(2) 0.74686(2) 0.00827(3) Uani 1 1 d . . . . .
N1 N 0.43194(9) 0.18753(8) 0.57510(6) 0.00954(10) Uani 1 1 d . . . . .
C1 C 0.54177(11) 0.28489(10) 0.53255(7) 0.01122(12) Uani 1 1 d . . . . .
N2 N 0.67905(10) 0.40894(9) 0.61662(7) 0.01382(12) Uani 1 1 d . . . . .
O1 O 0.67291(9) 0.40465(8) 0.72979(6) 0.01356(10) Uani 1 1 d . . . . .
C2 C 0.50032(12) 0.24684(12) 0.39937(8) 0.01474(14) Uani 1 1 d . . . . .
H2A H 0.569(2) 0.173(2) 0.3720(14) 0.024(4) Uiso 1 1 d . . . . .
H2B H 0.541(2) 0.3479(19) 0.3851(13) 0.017(3) Uiso 1 1 d . . . . .
C3 C 0.29040(13) 0.15594(12) 0.32936(8) 0.01539(14) Uani 1 1 d . . . . .
H3A H 0.267(2) 0.124(2) 0.2461(15) 0.024(4) Uiso 1 1 d . . . . .
H3B H 0.220(2) 0.2312(19) 0.3409(14) 0.019(3) Uiso 1 1 d . . . . .
C4 C 0.21984(12) 0.00396(11) 0.36712(7) 0.01364(13) Uani 1 1 d . . . . .
H4A H 0.271(2) -0.0857(18) 0.3379(13) 0.016(3) Uiso 1 1 d . . . . .
H4B H 0.083(2) -0.0457(18) 0.3306(13) 0.018(3) Uiso 1 1 d . . . . .
C5 C 0.27860(10) 0.05277(9) 0.50174(7) 0.00949(11) Uani 1 1 d . . . . .
N3 N 0.19181(10) -0.02442(8) 0.55854(6) 0.01121(11) Uani 1 1 d . . . . .
O2 O 0.28046(9) 0.05322(7) 0.68346(5) 0.01188(10) Uani 1 1 d . . . . .
N4 N 0.39407(9) 0.30587(8) 0.88527(6) 0.00966(10) Uani 1 1 d . . . . .
C6 C 0.24438(11) 0.36247(9) 0.87264(7) 0.00993(11) Uani 1 1 d . . . . .
N5 N 0.19525(10) 0.41300(9) 0.77952(6) 0.01141(11) Uani 1 1 d . . . . .
O3 O 0.31641(8) 0.39611(8) 0.71586(5) 0.01153(10) Uani 1 1 d . . . . .
C7 C 0.14701(12) 0.36020(11) 0.96071(7) 0.01324(13) Uani 1 1 d . . . . .
H7A H 0.021(2) 0.3477(19) 0.9201(14) 0.021(4) Uiso 1 1 d . . . . .
H7B H 0.205(2) 0.4685(19) 1.0219(14) 0.019(3) Uiso 1 1 d . . . . .
C8 C 0.16789(13) 0.21954(11) 1.01485(8) 0.01549(14) Uani 1 1 d . . . . .
H8A H 0.099(2) 0.1133(19) 0.9526(14) 0.021(4) Uiso 1 1 d . . . . .
H8B H 0.114(2) 0.2242(18) 1.0765(14) 0.018(3) Uiso 1 1 d . . . . .
C9 C 0.37409(12) 0.23133(11) 1.06749(7) 0.01382(13) Uani 1 1 d . . . . .
H9A H 0.442(2) 0.334(2) 1.1366(15) 0.024(4) Uiso 1 1 d . . . . .
H9B H 0.388(2) 0.1375(19) 1.0939(14) 0.018(3) Uiso 1 1 d . . . . .
C10 C 0.45845(11) 0.23823(9) 0.97306(7) 0.01039(12) Uani 1 1 d . . . . .
N6 N 0.59187(10) 0.17833(9) 0.96494(6) 0.01243(11) Uani 1 1 d . . . . .
O4 O 0.63026(8) 0.20086(8) 0.86366(5) 0.01193(10) Uani 1 1 d . . . . .
Na1 Na 1.00402(5) 0.54628(4) 0.65658(3) 0.01121(6) Uani 1 1 d . . . . .
O1W O 0.95338(9) 0.65955(8) 0.50046(6) 0.01267(10) Uani 1 1 d . . . . .
H1WA H 0.861(2) 0.648(2) 0.4521(15) 0.024(4) Uiso 1 1 d . . . . .
H1WB H 1.019(2) 0.752(2) 0.5169(15) 0.028(4) Uiso 1 1 d . . . . .
O2W O 1.16068(10) 0.80897(9) 0.79562(6) 0.01825(13) Uani 1 1 d . . . . .
H2WA H 1.228(3) 0.825(2) 0.8584(18) 0.040(5) Uiso 1 1 d . . . . .
H2WB H 1.207(3) 0.885(2) 0.7761(17) 0.035(5) Uiso 1 1 d . . . . .

loop_
_atom_site_aniso_label
_atom_site_aniso_U_11
_atom_site_aniso_U_22
_atom_site_aniso_U_33
_atom_site_aniso_U_23
_atom_site_aniso_U_13
_atom_site_aniso_U_12
V1 0.00853(5) 0.00940(5) 0.00647(5) 0.00266(4) 0.00238(4) 0.00248(4)
N1 0.0096(2) 0.0104(2) 0.0083(2) 0.00357(19) 0.00354(19) 0.00183(19)
C1 0.0114(3) 0.0137(3) 0.0127(3) 0.0074(2) 0.0067(2) 0.0054(2)
N2 0.0120(3) 0.0155(3) 0.0156(3) 0.0073(2) 0.0069(2) 0.0027(2)
O1 0.0114(2) 0.0148(3) 0.0120(2) 0.0038(2) 0.00416(19) 0.00056(19)
C2 0.0164(3) 0.0217(4) 0.0135(3) 0.0106(3) 0.0094(3) 0.0093(3)
C3 0.0169(3) 0.0234(4) 0.0105(3) 0.0089(3) 0.0058(3) 0.0105(3)
C4 0.0155(3) 0.0166(3) 0.0078(3) 0.0025(2) 0.0031(2) 0.0061(3)
C5 0.0102(3) 0.0096(3) 0.0084(3) 0.0029(2) 0.0025(2) 0.0038(2)
N3 0.0121(3) 0.0101(2) 0.0089(2) 0.0027(2) 0.0021(2) 0.0017(2)
O2 0.0132(2) 0.0121(2) 0.0080(2) 0.00375(18) 0.00312(18) 0.00050(18)
N4 0.0110(2) 0.0111(2) 0.0075(2) 0.00376(19) 0.00278(19) 0.0047(2)
C6 0.0105(3) 0.0102(3) 0.0086(3) 0.0026(2) 0.0032(2) 0.0033(2)
N5 0.0122(3) 0.0134(3) 0.0105(3) 0.0048(2) 0.0045(2) 0.0060(2)
O3 0.0123(2) 0.0150(2) 0.0102(2) 0.00624(19) 0.00481(19) 0.00650(19)
C7 0.0134(3) 0.0162(3) 0.0118(3) 0.0043(2) 0.0061(2) 0.0060(3)
C8 0.0166(3) 0.0176(3) 0.0151(3) 0.0073(3) 0.0089(3) 0.0047(3)
C9 0.0178(3) 0.0161(3) 0.0102(3) 0.0064(2) 0.0065(3) 0.0063(3)
C10 0.0126(3) 0.0104(3) 0.0080(3) 0.0037(2) 0.0030(2) 0.0036(2)
N6 0.0143(3) 0.0146(3) 0.0100(3) 0.0057(2) 0.0041(2) 0.0063(2)
O4 0.0125(2) 0.0155(2) 0.0095(2) 0.00504(19) 0.00402(18) 0.0064(2)
Na1 0.01066(14) 0.01137(14) 0.01126(14) 0.00489(11) 0.00287(11) 0.00319(11)
O1W 0.0135(2) 0.0106(2) 0.0116(2) 0.00476(19) 0.00161(19) 0.00231(19)
O2W 0.0202(3) 0.0146(3) 0.0130(3) 0.0062(2) -0.0007(2) 0.0003(2)

_geom_special_details            
;
 All esds (except the esd in the dihedral angle between two l.s. planes)
 are estimated using the full covariance matrix.  The cell esds are taken
 into account individually in the estimation of esds in distances, angles
 and torsion angles; correlations between esds in cell parameters are only
 used when they are defined by crystal symmetry.  An approximate (isotropic)
 treatment of cell esds is used for estimating esds involving l.s. planes.
;

loop_
_geom_bond_atom_site_label_1
_geom_bond_atom_site_label_2
_geom_bond_distance
_geom_bond_site_symmetry_2
_geom_bond_publ_flag
V1 O1 1.8667(6) . ?
V1 O4 1.8740(6) . ?
V1 O3 1.9024(6) . ?
V1 O2 1.9039(6) . ?
V1 N4 1.9550(7) . ?
V1 N1 1.9558(7) . ?
N1 C1 1.3639(10) . ?
N1 C5 1.3706(10) . ?
C1 N2 1.3045(11) . ?
C1 C2 1.5008(11) . ?
N2 O1 1.4039(10) . ?
N2 Na1 2.4197(8) . ?
C2 C3 1.5383(13) . ?
C2 H2A 1.003(16) . ?
C2 H2B 0.938(15) . ?
C3 C4 1.5346(12) . ?
C3 H3A 0.940(16) . ?
C3 H3B 0.975(15) . ?
C4 C5 1.4969(11) . ?
C4 H4A 1.008(15) . ?
C4 H4B 0.983(15) . ?
C5 N3 1.2941(10) . ?
N3 O2 1.4005(9) . ?
N4 C10 1.3622(10) . ?
N4 C6 1.3731(10) . ?
C6 N5 1.2952(10) . ?
C6 C7 1.4981(11) . ?
N5 O3 1.4171(9) . ?
N5 Na1 2.4846(8) 1_455 ?
C7 C8 1.5370(12) . ?
C7 H7A 0.945(16) . ?
C7 H7B 0.971(16) . ?
C8 C9 1.5399(13) . ?
C8 H8A 0.969(16) . ?
C8 H8B 0.968(15) . ?
C9 C10 1.4985(11) . ?
C9 H9A 0.990(17) . ?
C9 H9B 0.962(15) . ?
C10 N6 1.3072(11) . ?
N6 O4 1.3993(9) . ?
Na1 O1W 2.3091(7) . ?
Na1 O2W 2.3179(8) . ?
Na1 N5 2.4846(8) 1_655 ?
Na1 O1W 2.4853(8) 2_766 ?
Na1 Na1 3.7044(7) 2_766 ?
O1W Na1 2.4854(8) 2_766 ?
O1W H1WA 0.762(17) . ?
O1W H1WB 0.790(18) . ?
O2W H2WA 0.75(2) . ?
O2W H2WB 0.795(19) . ?

loop_
_geom_angle_atom_site_label_1
_geom_angle_atom_site_label_2
_geom_angle_atom_site_label_3
_geom_angle
_geom_angle_site_symmetry_1
_geom_angle_site_symmetry_3
_geom_angle_publ_flag
O1 V1 O4 92.21(3) . . ?
O1 V1 O3 94.42(3) . . ?
O4 V1 O3 146.67(3) . . ?
O1 V1 O2 147.22(3) . . ?
O4 V1 O2 94.08(3) . . ?
O3 V1 O2 97.72(3) . . ?
O1 V1 N4 125.33(3) . . ?
O4 V1 N4 74.95(3) . . ?
O3 V1 N4 74.60(3) . . ?
O2 V1 N4 87.31(3) . . ?
O1 V1 N1 74.69(3) . . ?
O4 V1 N1 123.07(3) . . ?
O3 V1 N1 90.14(3) . . ?
O2 V1 N1 74.95(3) . . ?
N4 V1 N1 154.94(3) . . ?
C1 N1 C5 123.43(7) . . ?
C1 N1 V1 118.12(5) . . ?
C5 N1 V1 117.77(5) . . ?
N2 C1 N1 114.16(7) . . ?
N2 C1 C2 125.21(7) . . ?
N1 C1 C2 120.62(7) . . ?
C1 N2 O1 108.94(6) . . ?
C1 N2 Na1 136.98(6) . . ?
O1 N2 Na1 104.76(5) . . ?
N2 O1 V1 122.63(5) . . ?
C1 C2 C3 109.66(7) . . ?
C1 C2 H2A 111.3(9) . . ?
C3 C2 H2A 107.8(9) . . ?
C1 C2 H2B 107.3(9) . . ?
C3 C2 H2B 112.2(9) . . ?
H2A C2 H2B 108.6(13) . . ?
C4 C3 C2 111.82(7) . . ?
C4 C3 H3A 110.3(10) . . ?
C2 C3 H3A 109.1(10) . . ?
C4 C3 H3B 109.9(9) . . ?
C2 C3 H3B 110.4(9) . . ?
H3A C3 H3B 105.0(13) . . ?
C5 C4 C3 109.78(7) . . ?
C5 C4 H4A 110.0(8) . . ?
C3 C4 H4A 110.2(8) . . ?
C5 C4 H4B 109.0(9) . . ?
C3 C4 H4B 112.0(9) . . ?
H4A C4 H4B 105.8(12) . . ?
N3 C5 N1 114.56(7) . . ?
N3 C5 C4 124.27(7) . . ?
N1 C5 C4 121.17(7) . . ?
C5 N3 O2 110.22(6) . . ?
N3 O2 V1 120.77(5) . . ?
C10 N4 C6 123.38(7) . . ?
C10 N4 V1 117.03(5) . . ?
C6 N4 V1 117.32(5) . . ?
N5 C6 N4 114.92(7) . . ?
N5 C6 C7 124.27(7) . . ?
N4 C6 C7 120.80(7) . . ?
C6 N5 O3 109.03(6) . . ?
C6 N5 Na1 151.60(6) . 1_455 ?
O3 N5 Na1 99.15(4) . 1_455 ?
N5 O3 V1 120.43(4) . . ?
C6 C7 C8 109.56(7) . . ?
C6 C7 H7A 108.5(9) . . ?
C8 C7 H7A 112.1(10) . . ?
C6 C7 H7B 106.3(9) . . ?
C8 C7 H7B 112.0(9) . . ?
H7A C7 H7B 108.2(13) . . ?
C7 C8 C9 111.09(7) . . ?
C7 C8 H8A 109.6(9) . . ?
C9 C8 H8A 108.7(9) . . ?
C7 C8 H8B 109.3(9) . . ?
C9 C8 H8B 110.7(9) . . ?
H8A C8 H8B 107.4(13) . . ?
C10 C9 C8 109.50(7) . . ?
C10 C9 H9A 108.7(9) . . ?
C8 C9 H9A 109.0(10) . . ?
C10 C9 H9B 108.3(9) . . ?
C8 C9 H9B 111.9(9) . . ?
H9A C9 H9B 109.4(13) . . ?
N6 C10 N4 114.81(7) . . ?
N6 C10 C9 124.48(7) . . ?
N4 C10 C9 120.68(7) . . ?
C10 N6 O4 108.76(6) . . ?
N6 O4 V1 121.81(5) . . ?
O1W Na1 O2W 90.42(3) . . ?
O1W Na1 N2 96.51(3) . . ?
O2W Na1 N2 120.61(3) . . ?
O1W Na1 N5 148.05(3) . 1_655 ?
O2W Na1 N5 93.59(3) . 1_655 ?
N2 Na1 N5 108.41(3) . 1_655 ?
O1W Na1 O1W 78.88(3) . 2_766 ?
O2W Na1 O1W 140.38(3) . 2_766 ?
N2 Na1 O1W 98.59(3) . 2_766 ?
N5 Na1 O1W 77.93(2) 1_655 2_766 ?
O1W Na1 Na1 41.172(18) . 2_766 ?
O2W Na1 Na1 121.43(2) . 2_766 ?
N2 Na1 Na1 99.84(2) . 2_766 ?
N5 Na1 Na1 112.87(2) 1_655 2_766 ?
O1W Na1 Na1 37.705(15) 2_766 2_766 ?
Na1 O1W Na1 101.12(3) . 2_766 ?
Na1 O1W H1WA 127.9(12) . . ?
Na1 O1W H1WA 86.1(13) 2_766 . ?
Na1 O1W H1WB 114.9(12) . . ?
Na1 O1W H1WB 114.1(13) 2_766 . ?
H1WA O1W H1WB 108.2(17) . . ?
Na1 O2W H2WA 123.6(15) . . ?
Na1 O2W H2WB 121.0(14) . . ?
H2WA O2W H2WB 103.5(19) . . ?

loop_
_geom_hbond_atom_site_label_D
_geom_hbond_atom_site_label_H
_geom_hbond_atom_site_label_A
_geom_hbond_distance_DH
_geom_hbond_distance_HA
_geom_hbond_distance_DA
_geom_hbond_angle_DHA
_geom_hbond_site_symmetry_A
C2 H2A N3 1.003(16) 2.591(16) 3.4601(11) 144.9(12) 2_656
C2 H2A O2 1.003(16) 2.609(16) 3.6016(11) 170.1(13) 2_656
C4 H4A N1 1.008(15) 2.726(15) 3.5366(11) 137.7(11) 2_656
C9 H9A O3 0.990(17) 2.530(16) 3.4907(11) 163.5(13) 2_667
O1W H1WA N5 0.762(17) 2.636(17) 3.1253(9) 123.9(15) 2_666
O1W H1WA O3 0.762(17) 2.004(17) 2.7175(9) 155.9(17) 2_666
O1W H1WB N3 0.790(18) 1.960(18) 2.7502(9) 177.2(18) 1_665
O2W H2WA N6 0.75(2) 2.22(2) 2.9603(10) 169(2) 2_767
O2W H2WB O2 0.795(19) 2.121(19) 2.9003(9) 166.5(18) 1_665

_refine_diff_density_max         0.628
_refine_diff_density_min         -0.549
_refine_diff_density_rms         0.068

_shelx_res_file                  
;

    cjl_2a_a.res created by SHELXL-2014/7


TITL cjl_2a_a.res in P-1
CELL  0.77490   7.9375   8.7365  12.1972  102.684  107.187  103.796
ZERR    2.000   0.0003   0.0004   0.0005    0.002    0.002    0.002
LATT  1
SFAC C H N O NA V
DISP    C     0.00399    0.00197        13.60
DISP    H     0.00000    0.00000         0.67
DISP    N     0.00762    0.00403        23.92
DISP    O     0.01323    0.00737        40.17
DISP    Na    0.04373    0.03018       146.17
DISP    V     0.32748    0.62672      2793.79
UNIT 20 32 12 12 2 2

ACTA

TEMP -173
SIZE 0.110 0.090 0.030

REM Brown/orange tablet
REM Structure solved by SHELXT 2014/4
REM Cell refinement by SAINT v8.34a
REM 9903 input reflections Min.2Th 5.511  Max.2Th 80.490

L.S. 10
BOND $H
FMAP 2
PLAN 20

EQIV $1 -x+1, -y, -z+1
EQIV $2 -x+1, -y+1, -z+2
EQIV $3 -x+1, -y+1, -z+1
EQIV $4 x+1, y+1, z
EQIV $5 -x+2, -y+1, -z+2

REM Instructions for potential hydrogen bonds
HTAB C2 N3_$1
HTAB C2 O2_$1
HTAB C4 N1_$1
HTAB C9 O3_$2

HTAB O1W N5_$3
HTAB O1W O3_$3
HTAB O1W N3_$4
HTAB O2W N6_$5
HTAB O2W O2_$4

WGHT    0.034500    0.243700
FVAR       0.85530
V1    6    0.471986    0.263116    0.746864    11.00000    0.00853    0.00940 =
         0.00647    0.00266    0.00238    0.00248
N1    3    0.431941    0.187531    0.575097    11.00000    0.00963    0.01038 =
         0.00830    0.00357    0.00354    0.00183
C1    1    0.541770    0.284886    0.532551    11.00000    0.01135    0.01369 =
         0.01271    0.00741    0.00668    0.00539
N2    3    0.679048    0.408944    0.616619    11.00000    0.01199    0.01551 =
         0.01561    0.00734    0.00691    0.00275
O1    4    0.672914    0.404648    0.729790    11.00000    0.01139    0.01484 =
         0.01202    0.00377    0.00416    0.00056
C2    1    0.500316    0.246835    0.399369    11.00000    0.01635    0.02169 =
         0.01345    0.01063    0.00938    0.00930
H2A   2    0.569213    0.173203    0.371979    11.00000    0.02358
H2B   2    0.540841    0.347941    0.385080    11.00000    0.01738
C3    1    0.290403    0.155944    0.329358    11.00000    0.01695    0.02340 =
         0.01054    0.00894    0.00584    0.01046
H3A   2    0.267183    0.124049    0.246073    11.00000    0.02437
H3B   2    0.219674    0.231246    0.340909    11.00000    0.01905
C4    1    0.219835    0.003965    0.367117    11.00000    0.01550    0.01662 =
         0.00777    0.00254    0.00308    0.00608
H4A   2    0.270623   -0.085652    0.337896    11.00000    0.01587
H4B   2    0.083317   -0.045744    0.330584    11.00000    0.01754
C5    1    0.278597    0.052768    0.501745    11.00000    0.01021    0.00964 =
         0.00836    0.00290    0.00255    0.00377
N3    3    0.191815   -0.024418    0.558541    11.00000    0.01210    0.01011 =
         0.00894    0.00274    0.00213    0.00170
O2    4    0.280462    0.053216    0.683456    11.00000    0.01322    0.01211 =
         0.00799    0.00375    0.00312    0.00050
N4    3    0.394072    0.305873    0.885271    11.00000    0.01096    0.01111 =
         0.00754    0.00376    0.00278    0.00469
C6    1    0.244381    0.362465    0.872640    11.00000    0.01052    0.01019 =
         0.00862    0.00264    0.00317    0.00327
N5    3    0.195249    0.412995    0.779518    11.00000    0.01223    0.01335 =
         0.01053    0.00482    0.00454    0.00598
O3    4    0.316411    0.396105    0.715864    11.00000    0.01231    0.01500 =
         0.01017    0.00624    0.00481    0.00650
C7    1    0.147012    0.360205    0.960710    11.00000    0.01340    0.01621 =
         0.01180    0.00425    0.00608    0.00604
H7A   2    0.020653    0.347686    0.920129    11.00000    0.02100
H7B   2    0.204978    0.468478    1.021863    11.00000    0.01855
C8    1    0.167889    0.219543    1.014849    11.00000    0.01656    0.01757 =
         0.01515    0.00726    0.00887    0.00465
H8A   2    0.099458    0.113304    0.952642    11.00000    0.02081
H8B   2    0.113798    0.224244    1.076460    11.00000    0.01821
C9    1    0.374090    0.231328    1.067492    11.00000    0.01781    0.01610 =
         0.01017    0.00635    0.00655    0.00627
H9A   2    0.441995    0.334483    1.136642    11.00000    0.02449
H9B   2    0.388113    0.137513    1.093875    11.00000    0.01834
C10   1    0.458448    0.238229    0.973063    11.00000    0.01259    0.01037 =
         0.00799    0.00374    0.00296    0.00357
N6    3    0.591873    0.178332    0.964937    11.00000    0.01426    0.01464 =
         0.01001    0.00573    0.00409    0.00626
O4    4    0.630257    0.200860    0.863658    11.00000    0.01249    0.01550 =
         0.00946    0.00504    0.00402    0.00642
NA1   5    1.004017    0.546285    0.656579    11.00000    0.01066    0.01137 =
         0.01126    0.00489    0.00287    0.00319
O1W   4    0.953384    0.659549    0.500458    11.00000    0.01347    0.01061 =
         0.01155    0.00476    0.00161    0.00231
H1WA  2    0.860659    0.647580    0.452094    11.00000    0.02417
H1WB  2    1.018908    0.751516    0.516887    11.00000    0.02849
O2W   4    1.160676    0.808970    0.795618    11.00000    0.02017    0.01461 =
         0.01300    0.00624   -0.00070    0.00028
H2WA  2    1.227990    0.825200    0.858444    11.00000    0.03974
H2WB  2    1.206585    0.884606    0.776066    11.00000    0.03458
HKLF 4

REM  cjl_2a_a.res in P-1
REM R1 =  0.0263 for    6412 Fo > 4sig(Fo)  and  0.0301 for all    7062 data
REM    281 parameters refined using      0 restraints

END

WGHT      0.0345      0.2437

REM Highest difference peak  0.628,  deepest hole -0.549,  1-sigma level  0.068
Q1    1   0.2375  0.3978  0.8334  11.00000  0.05    0.63
Q2    1   0.5472  0.3002  0.7346  11.00000  0.05    0.56
Q3    1   0.2391  0.0168  0.5323  11.00000  0.05    0.55
Q4    1   0.5176  0.2019  0.9630  11.00000  0.05    0.49
Q5    1   0.2605  0.0384  0.4408  11.00000  0.05    0.46
Q6    1   0.1945  0.3583  0.9143  11.00000  0.05    0.45
Q7    1   0.5179  0.2723  0.4758  11.00000  0.05    0.44
Q8    1   0.4818  0.2287  0.5537  11.00000  0.05    0.40
Q9    1   0.2642  0.2222  1.0315  11.00000  0.05    0.39
Q10   1   0.3957  0.1964  0.3633  11.00000  0.05    0.39
Q11   1   0.4162  0.2347  1.0196  11.00000  0.05    0.38
Q12   1   0.1604  0.2929  0.9982  11.00000  0.05    0.33
Q13   1   0.2421  0.0869  0.3477  11.00000  0.05    0.33
Q14   1   0.1169 -0.0819  0.5446  11.00000  0.05    0.32
Q15   1   0.3362  0.1152  0.5344  11.00000  0.05    0.32
Q16   1   0.4326  0.2786  0.9369  11.00000  0.05    0.32
Q17   1   0.6090  0.3447  0.5709  11.00000  0.05    0.31
Q18   1   0.3384  0.1162  0.6986  11.00000  0.05    0.31
Q19   1   0.3821  0.4393  0.7115  11.00000  0.05    0.29
Q20   1   0.4435  0.2186  0.6230  11.00000  0.05    0.29
;
_shelx_res_checksum              30097

_shelx_hkl_file                  
;
  -1   0   0 4561.04  147.09
  -1   0   0 4852.31  146.59
  -2   0   0   12.50    1.00
   2   0   0   11.00    0.50
   2   0   0   10.20    0.50
  -3   0   0   49.90    2.30
   3   0   0   54.49    1.80
   4   0   0  738.33   22.30
   4   0   0  792.42   22.40
  -5   0   0    5.30    1.10
   5   0   0    4.90    0.70
   5   0   0    4.90    0.60
  -6   0   0  576.44   18.50
   6   0   0  598.84   17.60
  -7   0   0   38.20    2.80
   7   0   0   38.30    1.90
  -8   0   0    2.20    1.60
   8   0   0    2.90    0.90
  -9   0   0    5.80    2.00
   9   0   0    4.10    1.10
 -10   0   0    1.50    2.00
  10   0   0    1.80    1.10
 -11   0   0   15.40    3.50
  11   0   0   21.10    2.40
  12  -1   0  144.99    5.90
 -12   1   0  147.29    7.70
  11  -1   0  194.78    7.00
 -11   1   0  187.08    8.40
  10  -1   0  132.19    5.10
 -10   1   0  122.79    6.30
   9  -1   0    2.30    1.00
  -9   1   0    1.00    1.60
   8  -1   0   51.19    2.60
  -8   1   0   53.79    3.70
   7  -1   0  184.68    6.00
  -7   1   0  167.78    6.80
   6  -1   0 1443.46   41.10
   6  -1   0 1382.46   41.00
  -6   1   0 1386.96   41.80
   5  -1   0  774.52   22.80
   5  -1   0  758.12   22.90
  -5   1   0  793.62   23.50
   4  -1   0  391.96   11.50
   4  -1   0  383.26   11.50
  -4   1   0  381.56   12.00
   3  -1   0  211.28    6.20
   3  -1   0  202.48    6.20
  -3   1   0  200.38    6.50
   2  -1   0 1138.09   37.00
   2  -1   0 1293.27   54.69
  -2   1   0 1192.38   37.20
  -2   1   0 1211.68   53.59
   1  -1   0  486.25   13.80
   1  -1   0  472.35   13.80
  -1   1   0  460.05   13.80
   0  -1   0  162.18    4.90
   0  -1   0  164.88    4.90
   0  -1   0  162.78    4.80
  -1  -1   0 2565.24   84.39
   1   1   0 2386.66   83.89
  -2  -1   0  568.94   16.90
   2   1   0  559.04   16.50
  -3  -1   0 1348.27   39.40
   3   1   0 1322.47   38.70
  -4  -1   0  111.09    4.40
   4   1   0  111.09    3.60
  -5  -1   0  826.02   25.40
  -5  -1   0  826.62   24.30
   5   1   0  850.71   24.50
  -6  -1   0    5.80    1.50
   6   1   0    6.20    0.80
  -7  -1   0  154.08    6.40
   7   1   0  153.98    5.20
  -8  -1   0   21.80    2.70
   8   1   0   21.50    1.60
  -9  -1   0  420.96   14.20
   9   1   0  398.06   12.80
 -10  -1   0  124.79    6.20
  10   1   0  118.29    4.70
 -11  -1   0   15.00    2.80
  11   1   0    9.00    1.50
  12  -2   0  150.58    6.20
 -12   2   0  143.69    8.20
  11  -2   0   10.00    1.80
 -11   2   0    5.90    2.50
  10  -2   0  171.08    6.20
 -10   2   0  158.28    7.40
   9  -2   0   30.10    2.10
  -9   2   0   25.40    3.20
   8  -2   0   26.20    2.00
  -8   2   0   33.90    2.90
   7  -2   0  101.49    3.90
   7  -2   0  102.59    3.70
  -7   2   0   98.59    4.50
   6  -2   0  361.36   11.00
   6  -2   0  361.36   11.10
  -6   2   0  348.47   11.60
   5  -2   0  191.68    6.20
   5  -2   0  197.58    6.50
   4  -2   0 1080.89   31.90
   4  -2   0 1109.19   31.90
  -4   2   0 1083.99   32.20
   3  -2   0 1029.60   30.00
   3  -2   0 1049.70   30.00
  -3   2   0 1005.10   30.10
   2  -2   0 9999.00  302.97
  -2   2   0 9645.54  301.77
   1  -2   0 4474.55  138.39
  -1   2   0 4499.25  138.79
   0  -2   0 3695.13  112.89
   0   2   0 3634.44  112.59
  -1  -2   0 7438.86  233.68
   1   2   0 7687.63  234.48
  -2  -2   0 1435.76   42.20
  -3  -2   0 2839.82  114.69
  -3  -2   0 2841.52  121.99
  -4  -2   0   61.79    3.10
   4   2   0   63.19    2.30
  -5  -2   0   55.79    3.20
   5   2   0   56.59    2.20
  -6  -2   0  114.69    5.10
   6   2   0  114.29    3.90
  -7  -2   0   27.20    2.90
   7   2   0   29.90    1.60
  -8  -2   0    8.10    2.00
   8   2   0    5.40    0.90
  -9  -2   0  132.09    6.20
   9   2   0  119.49    4.60
 -10  -2   0   41.20    5.50
  10   2   0   47.70    2.80
 -11  -2   0   -2.70    1.80
  11   2   0   -0.40    1.20
  12  -3   0    6.30    1.70
  11  -3   0  132.29    5.40
 -11   3   0  115.89    6.90
  10  -3   0    3.80    1.30
 -10   3   0    5.50    2.40
   9  -3   0  139.39    5.40
  -9   3   0  138.59    6.40
   8  -3   0  172.08    6.20
  -8   3   0  181.58    7.00
   7  -3   0  862.91   25.90
   7  -3   0  865.71   26.00
  -7   3   0  879.11   26.60
   6  -3   0   47.30    2.30
   6  -3   0   49.30    2.30
  -6   3   0   49.20    2.70
   5  -3   0  551.04   16.80
   5  -3   0  562.04   16.80
  -5   3   0  561.94   17.10
   4  -3   0 1257.37   35.70
  -4   3   0 1178.78   35.70
   3  -3   0 1676.63   48.60
  -3   3   0 1663.93   48.60
   2  -3   0   49.20    2.00
   2  -3   0   52.39    2.00
  -2   3   0   53.99    1.90
   1  -3   0  184.98    5.90
   1  -3   0  189.48    5.80
   1  -3   0  189.98    5.80
   0  -3   0  172.88    5.60
   0  -3   0  175.48    5.30
   0  -3   0  175.78    5.50
  -1  -3   0   13.20    0.90
  -1  -3   0   11.70    1.40
   1   3   0   13.50    0.60
  -2  -3   0  785.22   22.50
   2   3   0  742.23   22.00
  -3  -3   0  259.97    8.90
   3   3   0  271.97    8.10
  -4  -3   0    2.20    1.10
   4   3   0    0.90    0.50
  -5  -3   0   15.50    2.10
   5   3   0   14.70    1.00
  -6  -3   0  120.99    5.40
   6   3   0  128.69    4.30
  -7  -3   0   46.10    3.50
   7   3   0   46.90    2.10
  -8  -3   0  268.67   10.00
   8   3   0  268.07    8.60
  -9  -3   0   51.39    3.90
   9   3   0   52.59    2.60
 -10  -3   0   41.80    3.90
  10   3   0   41.10    2.50
  11  -4   0  245.98    8.90
  10  -4   0    6.30    1.50
 -10   4   0    8.30    2.60
 -10   4   0    4.70    2.70
   9  -4   0   55.59    3.10
  -9   4   0   64.49    3.20
   8  -4   0  315.47   10.50
   8  -4   0  329.27   10.40
   7  -4   0  152.28    5.50
   7  -4   0  153.18    5.40
  -7   4   0  149.99    5.90
   6  -4   0  104.19    3.90
   6  -4   0  104.39    4.00
  -6   4   0  105.29    4.20
   5  -4   0   10.90    1.30
   5  -4   0    8.90    1.20
  -5   4   0    8.50    1.30
   4  -4   0 1476.95   44.10
   4  -4   0 1533.05   44.10
  -4   4   0 1513.85   44.00
   3  -4   0  996.20   29.50
   3  -4   0 1012.10   29.50
  -3   4   0  998.50   29.40
   2  -4   0  697.43   20.60
   2  -4   0  699.63   20.70
   2  -4   0  689.93   20.40
   1  -4   0   69.19    2.70
   1  -4   0   72.79    2.60
   0  -4   0  636.44   18.90
   0  -4   0  624.84   18.50
   0  -4   0  628.64   18.70
  -1  -4   0 2341.87   68.59
  -1  -4   0 2381.96   68.99
  -2  -4   0 2121.29   62.29
  -2  -4   0 2162.58   62.89
  -3  -4   0 1317.87   38.80
   3   4   0 1276.77   37.90
  -4  -4   0   53.49    3.20
   4   4   0   56.49    2.20
  -5  -4   0   -0.10    1.20
   5   4   0    1.20    0.60
  -6  -4   0   54.19    3.60
   6   4   0   53.99    2.30
  -7  -4   0   14.20    2.60
   7   4   0   16.60    1.40
  -8  -4   0    3.30    1.80
   8   4   0    0.50    0.70
 -10  -4   0   16.00    2.80
  10   4   0   14.70    1.90
  12  -5   0    4.40    1.90
  11  -5   0   26.70    3.10
  10  -5   0  214.28    8.00
 -10   5   0  223.88    7.80
   9  -5   0  142.69    5.70
   8  -5   0  455.15   14.20
   8  -5   0  458.15   14.50
   7  -5   0   34.50    2.10
   7  -5   0   34.70    2.30
   6  -5   0   60.69    2.90
   6  -5   0   62.09    2.70
  -6   5   0   63.39    3.00
   5  -5   0  423.76   13.10
   5  -5   0  440.16   13.30
  -5   5   0  415.36   13.10
   4  -5   0 1419.96   41.60
   4  -5   0 1389.86   41.40
  -4   5   0 1429.66   41.40
   3  -5   0  139.69    4.60
   3  -5   0  132.19    4.70
  -3   5   0  136.29    4.50
   2  -5   0 2682.73   77.29
   2  -5   0 2641.94   77.39
   1  -5   0   15.50    1.30
   1  -5   0   16.20    1.20
   1  -5   0   19.80    1.10
   0  -5   0 1333.27   38.90
   0  -5   0 1304.67   38.70
  -1  -5   0   14.30    1.20
  -1  -5   0   14.90    1.60
   1   5   0   15.00    0.90
  -2  -5   0  204.18    6.80
  -2  -5   0  199.88    7.40
   2   5   0  226.18    6.40
  -3  -5   0    0.30    1.00
   3   5   0    1.40    0.60
  -4  -5   0    1.00    1.20
   4   5   0    1.10    0.70
  -5  -5   0    1.90    1.40
   5   5   0    0.90    0.60
  -6  -5   0  381.16   12.90
   6   5   0  367.86   11.50
  -7  -5   0   32.40    3.30
   7   5   0   29.20    1.70
  -8  -5   0   -0.60    1.70
   8   5   0    1.20    0.90
  -9  -5   0    6.90    2.00
   9   5   0   13.10    1.50
  12  -6   0   49.70    4.10
  11  -6   0  171.88    7.00
 -11   6   0  171.38    6.60
  10  -6   0   18.00    2.60
 -10   6   0   19.80    2.30
   9  -6   0   29.80    2.70
   8  -6   0   65.19    3.30
   8  -6   0   58.79    3.00
   7  -6   0   35.10    2.20
   7  -6   0   42.40    2.60
   6  -6   0  868.21   26.00
   6  -6   0  855.51   25.80
   5  -6   0 1196.88   35.70
   5  -6   0 1210.08   35.60
   4  -6   0  102.29    4.10
   4  -6   0  113.09    4.00
  -4   6   0  106.59    3.90
   3  -6   0   27.90    1.80
   3  -6   0   25.60    1.60
  -3   6   0   28.30    1.70
   2  -6   0   33.30    1.70
   2  -6   0   32.20    1.70
   2  -6   0   31.40    2.00
   1  -6   0 1018.60   30.30
   1  -6   0 1041.80   30.60
   1  -6   0 1028.80   30.60
   0  -6   0  339.07   10.50
   0  -6   0  325.57   10.20
   0   6   0  300.67   10.00
  -1  -6   0  398.36   12.80
  -1  -6   0  381.46   12.20
   1   6   0  404.86   11.90
  -2  -6   0  228.38    7.30
  -2  -6   0  215.58    7.90
  -3  -6   0  202.78    7.60
  -4  -6   0  315.97   11.10
   4   6   0  315.17    9.80
  -5  -6   0  120.99    5.70
   5   6   0  123.39    4.30
  -6  -6   0  104.09    5.20
   6   6   0  102.19    3.70
  -7  -6   0   46.50    3.70
   7   6   0   39.40    2.10
  -8  -6   0   32.70    3.70
   8   6   0   33.00    2.00
  -9  -6   0    6.90    2.00
   9   6   0   10.50    1.60
  12  -7   0    8.10    2.40
  11  -7   0   61.79    4.30
 -11   7   0   69.59    3.70
  10  -7   0  379.36   13.10
 -10   7   0  402.56   12.70
   9  -7   0    0.70    1.30
   8  -7   0   53.49    2.80
   8  -7   0   56.89    3.20
   7  -7   0  310.17   10.30
   7  -7   0  300.07    9.90
   6  -7   0  135.59    5.10
   6  -7   0  143.79    5.40
   5  -7   0   16.60    1.80
   5  -7   0   16.40    1.60
   4  -7   0 1308.47   38.90
   4  -7   0 1313.07   38.70
   3  -7   0  227.68    7.50
   3  -7   0  234.88    7.80
   2  -7   0   78.09    3.10
   2  -7   0   78.59    3.20
   2  -7   0   75.99    3.40
   1  -7   0  261.77    8.50
   1  -7   0  251.17    8.40
   0  -7   0   14.30    1.80
   0  -7   0   12.50    1.40
   0   7   0   13.20    1.30
  -1  -7   0   28.70    1.90
  -1  -7   0   25.60    2.40
  -2  -7   0  102.89    4.00
  -2  -7   0  108.29    4.90
  -3  -7   0   20.90    2.70
   3   7   0   23.60    1.60
  -4  -7   0   70.69    4.20
   4   7   0   68.29    2.80
  -5  -7   0   -1.30    1.50
   5   7   0   -0.20    0.70
  -6  -7   0   10.90    2.20
   6   7   0   13.70    1.30
  -7  -7   0   18.20    3.10
   7   7   0   18.60    1.60
  -8  -7   0  140.09    6.70
   8   7   0  136.29    5.00
  12  -8   0   17.80    2.80
 -12   8   0   13.50    2.20
  11  -8   0   54.89    4.30
  10  -8   0  168.68    7.20
 -10   8   0  181.78    6.60
   9  -8   0   42.10    3.20
  -9   8   0   41.40    2.60
   8  -8   0    2.90    1.50
   7  -8   0  236.88    8.00
   7  -8   0  237.08    8.40
   6  -8   0   -0.20    1.10
   6  -8   0    2.30    0.90
   5  -8   0  115.19    4.70
   5  -8   0  106.89    4.20
   4  -8   0  145.99    5.50
   4  -8   0  135.79    5.00
   3  -8   0  696.43   20.60
   3  -8   0  668.23   20.90
   2  -8   0    0.30    0.90
   2  -8   0    0.60    0.90
   1  -8   0  198.48    7.00
   1  -8   0  201.18    7.20
  -1   8   0  205.88    6.70
   0  -8   0    1.70    1.10
   0   8   0    2.00    0.80
  -1  -8   0   78.29    4.10
  -1  -8   0   75.29    3.30
  -2  -8   0  110.89    5.30
  -2  -8   0  109.69    4.20
  -3  -8   0  179.28    7.40
   3   8   0  179.28    6.10
  -4  -8   0  104.19    5.40
   4   8   0  104.99    3.90
  -5  -8   0  199.18    8.20
   5   8   0  204.28    6.70
  -6  -8   0  102.69    6.50
  -7  -8   0   77.59    4.90
   7   8   0   78.69    3.20
  11  -9   0    4.10    2.20
 -11   9   0    5.00    1.50
  10  -9   0   69.39    4.50
 -10   9   0   71.89    3.70
   9  -9   0  311.67   11.10
  -9   9   0  319.57   10.40
   8  -9   0   -0.50    1.30
   7  -9   0   10.50    1.80
   6  -9   0  133.79    5.40
   5  -9   0  636.34   19.80
   4  -9   0   27.50    2.30
   3  -9   0  110.49    4.60
   2  -9   0   12.10    1.70
  -2   9   0    9.50    1.30
   1  -9   0  932.01   27.90
  -1   9   0  922.41   27.60
   0  -9   0   86.09    3.80
   0  -9   0   87.69    4.40
  -1  -9   0  111.39    4.40
  -1  -9   0  101.49    5.20
  -2  -9   0   58.79    4.00
  -3  -9   0    0.70    1.60
   3   9   0   -0.10    0.80
  -4  -9   0   22.30    3.20
   4   9   0   24.30    1.70
  -5  -9   0   96.89    5.50
   5   9   0   98.19    4.20
  -6  -9   0   86.29    5.20
   6   9   0   77.29    3.20
  11 -10   0   77.99    5.30
 -11  10   0   76.39    3.80
  10 -10   0   14.70    2.70
 -10  10   0   19.90    2.40
   9 -10   0   -1.90    1.70
  -9  10   0    0.70    1.30
   8 -10   0    4.80    1.70
  -8  10   0    4.60    1.40
   7 -10   0  144.39    6.10
  -7  10   0  144.49    5.50
   6 -10   0   73.69    3.90
  -6  10   0   73.09    3.40
   5 -10   0   17.50    2.30
  -5  10   0   19.50    2.00
   4 -10   0  470.85   15.20
  -4  10   0  475.95   14.90
   3 -10   0   60.29    3.30
  -3  10   0   61.39    3.00
   2 -10   0  145.29    5.70
  -2  10   0  141.99    5.30
   1 -10   0    4.40    1.30
  -1  10   0    4.30    1.30
   0 -10   0   53.89    3.00
   0 -10   0   51.69    3.90
  -1 -10   0    1.70    1.00
  -1 -10   0    0.60    1.80
  -2 -10   0  180.68    7.70
  -3 -10   0    0.20    1.90
   3  10   0    1.50    0.90
  -4 -10   0  246.68    9.90
   4  10   0  253.77    8.20
  -5 -10   0  110.49    6.20
   5  10   0  114.09    4.20
  10 -11   0   24.60    3.80
 -10  11   0   32.70    2.70
   9 -11   0    7.50    2.20
  -9  11   0    9.10    1.70
   8 -11   0  179.68    7.40
  -8  11   0  183.68    6.60
   7 -11   0   62.19    3.90
  -7  11   0   54.89    3.20
   6 -11   0   32.90    3.00
  -6  11   0   25.10    2.20
   5 -11   0    1.30    1.40
  -5  11   0    5.50    1.30
   4 -11   0  170.98    6.70
  -4  11   0  174.18    6.30
   3 -11   0  208.58    7.60
  -3  11   0  209.38    7.30
   2 -11   0  281.77    9.80
  -2  11   0  297.57    9.70
   1 -11   0   75.89    3.70
  -1  11   0   78.99    3.90
   0 -11   0   40.60    2.60
  -1 -11   0   21.60    3.90
  -1 -11   0   23.00    2.00
  -2 -11   0  178.78    8.00
   2  11   0  169.68    6.00
   3  11   0   59.99    2.80
  -4 -11   0   12.70    2.80
   4  11   0   12.30    1.60
   9 -12   0   86.69    5.60
  -9  12   0  103.49    4.20
  -8  12   0  282.37    9.40
   7 -12   0   14.70    2.40
   6 -12   0   21.50    3.10
  -6  12   0   21.90    2.20
   5 -12   0    5.90    1.90
  -5  12   0    3.50    1.30
   4 -12   0    2.10    1.60
  -4  12   0    1.90    1.30
   3 -12   0   11.00    1.80
  -3  12   0    7.90    1.60
   2 -12   0   29.30    2.70
  -2  12   0   24.90    2.90
   1 -12   0  169.08    6.40
   0 -12   0   13.60    2.10
   2  12   0   16.20    1.90
   8 -13   0   29.90    4.00
  -8  13   0   26.80    2.60
   7 -13   0   88.69    5.10
  -7  13   0   91.89    4.10
   6 -13   0   10.30    2.10
  -6  13   0   10.50    1.70
  -5  13   0  113.09    4.90
  -4  13   0   61.29    3.50
   3 -13   0  226.58    9.80
  -3  13   0  272.07    8.90
   2 -13   0   45.30    3.20
   1 -13   0    0.50    1.40
   1  13   0  110.59    4.40
   6 -14   0   10.00    2.30
   5 -14   0   87.49    4.80
  -5  14   0   84.79    4.20
   4 -14   0    0.80    1.80
  -4  14   0    0.90    1.80
   3 -14   0    1.20    1.50
   2 -14   0   60.19    3.60
   2 -14   1   10.10    1.90
   3 -14   1   -0.20    1.60
  -4  14  -1   64.59    3.80
   4 -14   1   62.59    3.90
  -5  14  -1   17.60    2.60
   5 -14   1   17.30    2.90
  -6  14  -1  228.08    8.10
   6 -14   1  239.48    8.80
   0 -13   1    0.80    1.30
   1 -13   1   10.80    1.70
   2 -13   1   28.10    2.60
  -3  13  -1   29.50    2.80
  -4  13  -1   63.29    3.50
   4 -13   1   55.79    4.80
  -6  13  -1    4.70    1.40
   6 -13   1    5.10    2.00
  -7  13  -1   38.00    2.90
   7 -13   1   43.10    3.60
  -8  13  -1   23.90    2.50
   8 -13   1   30.10    3.70
   3  12  -1  104.89    4.10
   2  12  -1  135.89    5.00
  -1 -12   1   81.19    3.70
   0 -12   1   12.70    2.00
   1 -12   1   20.20    2.30
  -2  12  -1    7.00    1.60
   2 -12   1    8.30    1.70
  -3  12  -1   25.70    2.50
   3 -12   1   22.60    2.50
  -4  12  -1   43.30    2.90
   4 -12   1   52.49    3.30
  -5  12  -1   59.39    3.40
   5 -12   1   72.09    4.00
  -6  12  -1   34.00    2.60
   6 -12   1   33.60    3.20
   7 -12   1  220.08    8.40
  -8  12  -1  148.79    5.30
   8 -12   1  104.69    7.80
  -9  12  -1   87.29    4.00
   9 -12   1   91.09    5.30
   4  11  -1   45.30    2.40
  -4 -11   1   45.20    4.80
   3  11  -1  112.29    4.40
  -3 -11   1  125.89    6.50
  -2 -11   1   12.90    2.70
  -1 -11   1   28.70    3.90
  -1 -11   1   26.50    2.30
   0 -11   1    6.20    1.40
  -1  11  -1   16.40    2.20
   1 -11   1   11.80    1.90
  -2  11  -1   15.20    2.00
   2 -11   1   15.80    2.10
  -3  11  -1   18.70    2.00
   3 -11   1   14.80    2.10
  -4  11  -1    9.90    1.50
   4 -11   1   12.90    2.00
  -5  11  -1    0.60    1.10
   5 -11   1    0.30    1.50
  -6  11  -1   50.49    2.80
   6 -11   1   49.50    3.60
  -7  11  -1  112.69    4.60
   7 -11   1  106.59    5.20
  -8  11  -1    5.80    1.40
   8 -11   1    7.00    2.10
  -9  11  -1   17.20    1.90
   9 -11   1   10.70    2.50
 -10  11  -1   71.99    3.60
  10 -11   1   56.79    4.50
   5  10  -1   21.70    1.70
  -5 -10   1   28.50    4.10
  -4 -10   1  134.69    6.80
   3  10  -1    7.50    1.20
  -3 -10   1    5.70    2.20
  -2 -10   1   61.19    4.50
  -2 -10   1   57.59    2.90
  -1 -10   1   61.49    4.20
  -1 -10   1   66.09    3.30
   0 -10   1  142.29    5.40
  -1  10  -1   11.80    1.90
   1 -10   1   12.20    1.80
  -2  10  -1  128.39    4.90
   2 -10   1  131.49    5.30
  -3  10  -1   -0.10    0.90
   3 -10   1   -0.80    1.00
  -4  10  -1   28.80    2.10
   4 -10   1   28.80    2.60
  -5  10  -1  241.58    8.20
   5 -10   1  239.28    8.60
  -6  10  -1   69.69    3.30
   6 -10   1   66.79    3.80
  -7  10  -1   42.80    2.60
   7 -10   1   40.70    3.10
  -8  10  -1  371.76   12.00
   8 -10   1  371.86   12.60
  -9  10  -1  672.83   20.80
   9 -10   1  685.53   21.50
 -10  10  -1   27.10    2.50
 -11  10  -1    3.10    1.50
  11 -10   1   -1.50    2.20
   6   9  -1   17.00    1.60
  -6  -9   1   21.40    3.60
   5   9  -1   36.90    2.10
  -5  -9   1   39.10    3.90
   4   9  -1   34.00    2.00
  -4  -9   1   32.80    3.70
   3   9  -1  111.99    4.20
  -3  -9   1  113.49    5.70
  -2  -9   1  241.28    8.00
  -2  -9   1  230.78    9.00
  -1  -9   1   11.30    1.80
  -1  -9   1   16.20    2.60
   0   9  -1   44.40    2.50
   0  -9   1   47.10    2.70
   0  -9   1   44.10    4.20
  -1   9  -1   58.89    2.70
   1  -9   1   54.59    2.90
  -2   9  -1  112.19    4.30
   2  -9   1  114.99    4.70
  -3   9  -1  274.37    9.00
   3  -9   1  271.97    9.30
  -4   9  -1  157.78    5.70
   4  -9   1  162.18    6.10
  -5   9  -1   34.60    2.30
   5  -9   1   36.80    2.70
  -6   9  -1   65.69    3.20
   6  -9   1   74.69    3.80
  -7   9  -1    7.30    1.40
   7  -9   1    6.60    1.70
  -8   9  -1    0.80    1.10
   8  -9   1    3.30    1.50
  -9   9  -1   13.60    2.10
   9  -9   1   17.30    2.80
 -10   9  -1  142.89    5.50
  10  -9   1  144.99    6.40
 -11   9  -1   11.00    1.90
  11  -9   1    9.40    2.20
   7   8  -1   17.80    1.60
  -7  -8   1   16.80    2.90
   6   8  -1   54.59    2.50
  -6  -8   1   53.19    4.10
   5   8  -1   29.70    1.90
  -5  -8   1   29.70    3.40
   4   8  -1   -0.20    0.60
  -4  -8   1    1.40    1.70
  -3  -8   1   34.20    3.20
  -2  -8   1    0.50    1.00
  -2  -8   1    1.90    2.10
   1   8  -1  218.08    7.00
  -1  -8   1  217.78    7.40
  -1  -8   1  218.98    8.10
   0   8  -1  290.07    9.10
   0  -8   1  296.97    9.90
   0  -8   1  280.37    9.50
  -1   8  -1   50.49    2.40
   1  -8   1   46.60    2.70
   1  -8   1   56.29    2.80
  -2   8  -1  203.78    6.80
   2  -8   1  210.08    6.90
   2  -8   1  203.18    7.20
  -3   8  -1  166.88    5.90
   3  -8   1  180.38    6.40
   4  -8   1    7.80    1.30
   5  -8   1   98.39    4.30
   6  -8   1  312.77   10.50
  -7   8  -1  593.14   17.80
   7  -8   1  558.54   18.10
  -8   8  -1  254.97    8.40
   8  -8   1  243.18    8.80
  -9   8  -1   49.10    2.90
   9  -8   1   42.40    3.30
 -10   8  -1  213.58    7.40
  10  -8   1  202.98    8.00
 -11   8  -1   84.89    5.20
  11  -8   1  113.29    5.50
 -12   8  -1   51.39    4.00
  12  -8   1   64.09    4.60
   8   7  -1    9.00    1.20
  -8  -7   1    7.00    2.20
   7   7  -1    8.60    1.40
  -7  -7   1   18.10    3.00
   6   7  -1   12.20    1.40
  -6  -7   1   14.20    2.40
   5   7  -1   34.50    1.90
  -5  -7   1   36.00    3.30
   4   7  -1  413.96   12.70
  -4  -7   1  410.06   14.00
  -3  -7   1   20.90    2.80
  -2  -7   1   49.99    3.40
  -2  -7   1   53.79    3.30
   1   7  -1  157.78    5.20
  -1  -7   1  157.38    6.10
  -1  -7   1  167.38    5.70
   0   7  -1  178.08    6.00
   0  -7   1  188.08    6.60
   0  -7   1  189.88    6.40
  -1   7  -1  318.57    9.90
   1  -7   1  326.27   10.30
   1  -7   1  311.47   10.20
   2  -7   1  307.57    9.60
   2  -7   1  307.37   10.00
   3  -7   1   48.10    2.60
   4  -7   1   43.00    2.50
   4  -7   1   44.50    2.20
   5  -7   1  236.28    7.80
   5  -7   1  240.78    8.20
   6  -7   1  337.17   11.00
   7  -7   1   28.40    2.40
  -8   7  -1  299.37    9.70
   8  -7   1  292.07   10.10
  -9   7  -1   62.79    3.20
   9  -7   1   58.89    3.60
 -10   7  -1   16.00    2.30
  10  -7   1    7.90    1.90
 -11   7  -1   73.69    4.00
  11  -7   1   82.49    4.70
  12  -7   1    4.30    2.30
   9   6  -1    1.30    0.90
  -9  -6   1    5.20    2.00
   7   6  -1    3.70    0.90
  -7  -6   1    5.00    2.00
   6   6  -1   49.90    2.30
  -6  -6   1   51.99    3.80
   5   6  -1  148.09    5.10
  -5  -6   1  152.48    6.50
   4   6  -1   95.99    3.50
  -4  -6   1   95.09    4.70
  -3  -6   1  103.99    4.70
   2   6  -1   70.09    2.40
  -2  -6   1   72.59    3.00
  -2  -6   1   68.79    3.50
   1   6  -1  145.49    4.60
  -1  -6   1  138.29    5.00
  -1  -6   1  138.69    5.30
   0   6  -1   84.29    3.10
   0  -6   1   87.49    3.50
   0  -6   1   96.69    4.30
  -1   6  -1  637.54   18.60
   1  -6   1  639.14   18.90
   1  -6   1  595.54   19.10
   2  -6   1  743.73   21.90
   2  -6   1  729.63   22.10
   2  -6   1  732.63   21.70
   3  -6   1 1237.18   35.60
   3  -6   1 1168.58   35.40
   4  -6   1    2.10    0.90
   4  -6   1    1.80    0.70
   5  -6   1 1188.68   34.90
   5  -6   1 1155.58   34.60
   6  -6   1  220.18    7.50
   6  -6   1  214.38    7.20
  -8   6  -1  154.78    5.60
   8  -6   1  150.78    5.80
  -9   6  -1  173.18    6.20
   9  -6   1  171.78    6.60
 -10   6  -1  138.79    5.40
  10  -6   1  128.89    5.60
 -11   6  -1  417.46   13.40
  11  -6   1  398.96   13.60
  12  -6   1   20.10    3.30
  10   5  -1   16.90    1.90
 -10  -5   1   17.10    3.40
   9   5  -1   34.20    2.10
  -9  -5   1   37.90    3.70
   8   5  -1   18.70    1.60
  -8  -5   1   15.70    2.60
   7   5  -1   15.20    1.40
  -7  -5   1   12.90    2.60
   6   5  -1   48.70    2.20
  -6  -5   1   47.70    3.40
   5   5  -1  310.47    9.70
  -5  -5   1  312.57   10.90
   4   5  -1    1.90    0.60
  -4  -5   1    1.10    1.10
  -3  -5   1   61.69    3.30
   2   5  -1  144.69    4.50
  -2  -5   1  149.59    5.00
  -2  -5   1  143.29    5.50
   1   5  -1  733.93   21.20
  -1  -5   1  720.23   21.60
  -1  -5   1  713.53   21.90
   0   5  -1  147.29    4.70
   0  -5   1  148.49    5.10
   0  -5   1  147.59    5.10
   1  -5   1 1144.19   33.80
   1  -5   1 1164.08   34.00
   2  -5   1  646.34   19.40
   2  -5   1  652.13   19.10
   2  -5   1  658.23   19.60
  -3   5  -1  533.75   16.00
   3  -5   1  545.55   16.30
   3  -5   1  550.14   16.50
   4  -5   1  555.54   16.30
   4  -5   1  521.15   16.40
  -5   5  -1  719.13   21.90
   5  -5   1  744.33   22.00
   5  -5   1  745.03   22.20
  -6   5  -1   46.10    2.50
   6  -5   1   50.89    2.60
   6  -5   1   44.70    2.30
   7  -5   1  248.88    8.40
  -8   5  -1  302.27   10.00
   8  -5   1  313.37   10.30
  -9   5  -1   90.59    3.90
   9  -5   1   84.69    4.10
 -10   5  -1    6.60    1.60
  10  -5   1    3.20    1.50
  11  -5   1    9.20    1.90
  12  -5   1  162.58    6.70
  10   4  -1   18.80    1.90
 -10  -4   1   18.20    3.40
   9   4  -1    4.90    1.00
  -9  -4   1    5.90    2.00
   8   4  -1    8.70    1.20
  -8  -4   1   11.50    2.30
   7   4  -1  307.67    9.40
  -7  -4   1  293.47   10.80
   6   4  -1  154.38    5.10
  -6  -4   1  152.48    6.40
   5   4  -1  124.89    4.30
  -5  -4   1  126.49    5.40
   4   4  -1    5.40    0.80
  -4  -4   1    7.00    1.40
  -3  -4   1   48.10    2.70
   2   4  -1  195.38    5.90
  -2  -4   1  205.68    6.90
  -2  -4   1  196.08    6.40
   1   4  -1  274.27    8.30
  -1  -4   1  278.37    8.70
  -1  -4   1  287.07    9.00
   0   4  -1  425.66   12.80
   0  -4   1  434.96   13.00
   0  -4   1  431.56   13.00
   1  -4   1  232.88    7.00
   1  -4   1  217.28    7.20
   1  -4   1  232.88    7.00
   2  -4   1 1782.82   51.39
   2  -4   1 1741.13   51.19
  -3   4  -1 3276.77  122.59
  -3   4  -1 2979.20   96.49
   3  -4   1 3174.88   97.19
   3  -4   1 3223.18  121.59
  -4   4  -1 3448.05  106.39
  -4   4  -1 3492.75  139.59
  -5   4  -1   42.80    2.40
   5  -4   1   45.00    2.20
   5  -4   1   43.30    2.00
  -6   4  -1  422.86   14.30
   6  -4   1  476.85   14.20
   6  -4   1  470.35   14.00
  -7   4  -1    2.00    1.20
   7  -4   1    3.70    1.00
  -8   4  -1  634.44   19.20
   8  -4   1  624.74   19.40
  -9   4  -1   99.39    4.10
   9  -4   1   93.19    4.10
 -10   4  -1  152.48    7.50
  10  -4   1  160.28    6.10
  11  -4   1   12.50    2.00
  12  -4   1   79.29    4.90
  11   3  -1    8.50    1.50
 -11  -3   1    8.60    2.20
  10   3  -1    3.40    1.00
 -10  -3   1    2.70    2.00
   9   3  -1   30.10    2.00
  -9  -3   1   27.40    3.30
   8   3  -1  232.68    7.50
  -8  -3   1  236.08    9.10
   7   3  -1   66.29    2.70
  -7  -3   1   69.79    4.10
  -6  -3   1    2.30    1.30
   5   3  -1   25.00    1.40
  -5  -3   1   26.20    2.40
   4   3  -1  188.58    5.90
  -4  -3   1  182.68    6.70
   3   3  -1  192.28    5.90
  -3  -3   1  187.08    6.60
   2   3  -1 5238.98  182.78
  -2  -3   1 5571.14  196.58
   1   3  -1  912.81   26.90
  -1  -3   1  939.21   27.40
  -1  -3   1  934.21   27.30
   0   3  -1 1024.60   29.90
   0  -3   1 1041.80   30.20
   0  -3   1 1024.00   30.10
   1  -3   1   26.70    1.40
   1  -3   1   26.30    1.00
   1  -3   1   27.00    1.20
  -2   3  -1 2940.11   91.49
  -2   3  -1 3102.49  110.89
   2  -3   1 3027.40   91.79
   2  -3   1 3059.59  109.69
  -3   3  -1  595.24   17.70
   3  -3   1  602.14   17.80
   3  -3   1  605.74   17.90
  -4   3  -1  846.52   24.80
   4  -3   1  804.72   24.90
   4  -3   1  860.91   24.80
  -5   3  -1    0.60    0.70
   5  -3   1    0.30    0.60
   5  -3   1    0.70    0.60
  -6   3  -1   22.60    2.00
   6  -3   1   20.20    1.30
   6  -3   1   20.40    1.60
  -7   3  -1   24.70    2.30
   7  -3   1   24.00    1.70
  -8   3  -1  238.28    7.80
  -8   3  -1  240.78    8.80
   8  -3   1  231.08    8.00
  -9   3  -1   36.10    3.70
   9  -3   1   31.60    2.50
 -10   3  -1    0.40    2.30
  10  -3   1    4.10    1.40
 -11   3  -1  105.49    6.70
  11  -3   1   99.39    4.60
  11   2  -1   32.30    2.60
 -11  -2   1   28.10    3.80
  10   2  -1   49.99    2.80
 -10  -2   1   53.69    4.10
   9   2  -1  175.38    6.00
  -9  -2   1  168.98    7.20
   8   2  -1  429.36   13.20
  -8  -2   1  430.56   14.60
   7   2  -1    3.00    0.70
  -7  -2   1    4.10    1.50
   6   2  -1  291.57    8.80
  -6  -2   1  279.67    9.90
   5   2  -1  101.69    3.40
  -5  -2   1  102.59    4.40
   4   2  -1  593.94   17.50
  -4  -2   1  589.74   18.30
   3   2  -1    6.80    0.40
   3   2  -1    5.90    0.60
  -2  -2   1 1058.69   30.40
  -2  -2   1 1024.70   30.70
   1   2  -1  304.37    9.30
  -1  -2   1  322.87    9.50
  -1  -2   1  331.17    9.70
   0   2  -1    8.50    0.60
   0  -2   1    7.80    0.70
   0  -2   1    7.60    0.60
  -1   2  -1 2335.87   81.69
  -1   2  -1 2237.08   68.89
   1  -2   1 2274.47   69.09
   1  -2   1 2359.16   81.39
  -2   2  -1  439.16   13.30
   2  -2   1  469.65   13.50
   2  -2   1  456.45   13.50
  -3   2  -1 1026.10   30.40
   3  -2   1 1024.60   30.40
   3  -2   1 1070.29   30.40
  -4   2  -1 1195.68   38.70
   4  -2   1 1395.76   38.20
   4  -2   1 1327.07   38.10
  -5   2  -1 1584.94   47.50
   5  -2   1 1647.14   47.20
   5  -2   1 1604.34   47.10
  -6   2  -1  967.30   28.80
   6  -2   1  933.71   28.20
  -7   2  -1  288.87    9.30
  -7   2  -1  299.37   10.20
   7  -2   1  295.77    9.40
  -8   2  -1    4.90    1.70
   8  -2   1    4.30    1.00
  -9   2  -1   52.59    4.00
   9  -2   1   49.70    2.70
 -10   2  -1    0.50    2.10
  10  -2   1    0.40    1.20
 -11   2  -1  166.38    8.00
  11  -2   1  164.58    7.00
 -12   2  -1  179.98   11.70
  11   1  -1   -1.30    1.20
 -11  -1   1    0.10    2.00
  10   1  -1   27.30    2.20
 -10  -1   1   25.80    3.60
   9   1  -1   10.00    1.50
  -9  -1   1   14.10    2.80
   8   1  -1   34.00    1.90
  -8  -1   1   32.20    3.10
   7   1  -1    7.10    1.00
   6   1  -1  257.17    8.00
  -6  -1   1  256.07    9.00
   5   1  -1  637.74   18.80
   5   1  -1  623.94   18.60
  -5  -1   1  647.54   19.70
   4   1  -1   89.09    2.80
   4   1  -1   82.89    2.70
  -4  -1   1   81.99    3.50
   3   1  -1  704.83   20.50
   3   1  -1  711.03   20.60
  -3  -1   1  702.83   21.20
   2   1  -1  310.27    9.20
   2   1  -1  315.47    9.10
  -2  -1   1  315.17    9.60
   1   1  -1 3216.88  107.19
  -1  -1   1 3277.17  107.69
   0   1  -1 4683.93  145.09
   0  -1   1 4776.52  145.59
  -1   1  -1 4448.46  142.19
   1  -1   1 4352.36  141.59
  -2   1  -1  327.37    9.80
   2  -1   1  318.97    9.60
   2  -1   1  332.97    9.70
  -3   1  -1  649.14   19.20
   3  -1   1  623.94   18.80
   3  -1   1  658.83   18.90
  -4   1  -1  389.36   12.40
   4  -1   1  406.96   12.00
  -5   1  -1    9.80    1.50
   5  -1   1   12.10    1.00
  -6   1  -1   48.70    2.10
  -6   1  -1   46.60    2.80
   6  -1   1   50.19    2.20
  -7   1  -1  165.88    6.60
   7  -1   1  170.78    5.70
  -8   1  -1    2.20    1.50
   8  -1   1    0.00    0.80
  -9   1  -1   10.30    2.40
   9  -1   1   12.30    1.70
 -10   1  -1    0.50    2.00
  10  -1   1    2.20    1.10
 -11   1  -1   43.10    5.00
  11  -1   1   36.90    2.90
 -12   0   1   38.90    4.50
  11   0  -1   80.89    3.90
 -11   0   1   81.79    5.20
  10   0  -1   46.80    2.70
 -10   0   1   48.90    4.00
   9   0  -1  245.78    8.20
  -9   0   1  252.67    9.50
   8   0  -1  199.38    6.60
  -8   0   1  198.38    7.70
   7   0  -1  455.45   13.20
   7   0  -1  417.76   13.00
  -7   0   1  407.06   14.00
   6   0  -1  154.08    4.90
   6   0  -1  140.29    4.80
  -6   0   1  147.39    5.80
   5   0  -1   53.29    2.00
   5   0  -1   52.59    2.00
  -5   0   1   54.69    2.80
   4   0  -1   73.69    2.50
   4   0  -1   73.49    2.50
  -4   0   1   71.59    3.10
   3   0  -1  658.63   19.00
   3   0  -1  645.44   18.90
  -3   0   1  646.54   19.40
   2   0  -1  614.74   17.60
  -2   0   1  594.54   17.90
   1   0  -1 1356.46   48.00
  -1   0   1 1264.27   47.40
  -1   0  -1   71.49    2.20
  -1   0  -1   75.49    2.50
   1   0   1   75.49    2.30
  -2   0  -1   71.49    2.60
  -2   0  -1   69.09    2.20
   2   0   1   68.49    2.20
  -3   0  -1   61.29    2.60
  -3   0  -1   59.59    2.00
   3   0   1   64.29    2.10
  -4   0  -1 4350.96  130.89
  -4   0  -1 4576.94  182.28
  -5   0  -1 1078.79   32.70
  -5   0  -1 1081.29   31.70
   5   0   1 1105.99   31.90
  -6   0  -1  509.75   16.30
   6   0   1  507.15   15.30
  -7   0  -1  165.38    6.60
   7   0   1  159.28    5.50
  -8   0  -1   13.20    2.20
   8   0   1   13.60    1.50
  -9   0  -1   13.90    2.90
   9   0   1   14.40    1.70
 -10   0  -1  226.18    9.20
  10   0   1  229.68    7.80
 -11   0  -1   63.09    4.80
  11   0   1   52.29    3.10
  12  -1  -1   50.79    3.40
 -12   1   1   37.50    4.70
  11  -1  -1   15.10    2.20
 -11   1   1   11.60    2.60
  10  -1  -1   36.70    2.60
 -10   1   1   36.50    3.80
   9  -1  -1  234.28    8.00
  -9   1   1  245.48    9.20
   8  -1  -1   75.29    3.20
  -8   1   1   80.39    4.30
   7  -1  -1   37.90    2.00
   7  -1  -1   38.90    2.00
  -7   1   1   40.20    2.80
   6  -1  -1  267.77    8.30
  -6   1   1  263.27    9.00
   5  -1  -1  206.48    6.30
   5  -1  -1  192.18    6.30
  -5   1   1  201.78    6.90
   4  -1  -1  405.96   11.90
   4  -1  -1  395.36   12.00
  -4   1   1  401.76   12.40
   3  -1  -1  474.45   14.20
   3  -1  -1  503.95   14.10
  -3   1   1  463.45   14.50
   1  -1  -1 1525.65   50.59
   1  -1  -1 1477.25   45.50
  -1   1   1 1546.05   50.79
  -1   1   1 1518.95   45.50
   0  -1  -1 2236.48   69.49
   0   1   1 2187.78   69.29
  -1  -1  -1 4223.68  138.79
   1   1   1 4131.69  137.69
  -2  -1  -1 1474.95   43.20
  -3  -1  -1  241.48    8.00
  -4  -1  -1  543.95   16.90
   4   1   1  542.15   16.10
  -5  -1  -1  103.09    4.50
   5   1   1  107.79    3.60
  -6  -1  -1   79.29    4.00
   6   1   1   83.59    3.00
  -7  -1  -1   62.09    3.80
   7   1   1   63.89    2.60
  -8  -1  -1   38.80    3.40
   8   1   1   43.30    2.20
  -9  -1  -1    1.30    1.80
   9   1   1    2.30    1.00
 -10  -1  -1   -1.90    1.90
  10   1   1    0.40    1.00
 -11  -1  -1   19.50    3.70
  11   1   1   20.40    2.30
  12  -2  -1   95.89    4.70
 -12   2   1   95.49    7.00
  11  -2  -1   34.70    3.10
 -11   2   1   44.30    4.50
  10  -2  -1  109.59    4.70
 -10   2   1  116.29    6.00
   9  -2  -1  175.68    6.20
  -9   2   1  173.18    7.30
   8  -2  -1  215.38    7.20
  -8   2   1  206.58    7.90
   7  -2  -1  439.36   13.70
   7  -2  -1  447.86   13.70
  -7   2   1  452.35   14.50
   6  -2  -1  611.34   18.00
   6  -2  -1  586.64   18.00
  -6   2   1  603.14   18.60
   5  -2  -1  105.69    3.90
   5  -2  -1  109.39    3.70
  -5   2   1  105.59    4.40
   4  -2  -1    4.20    0.60
   4  -2  -1    4.30    0.70
   3  -2  -1  159.88    5.00
   3  -2  -1  163.38    5.00
  -3   2   1  152.18    5.20
  -2   2   1 7588.94  236.58
  -2   2   1 7712.53  236.58
   1  -2  -1  550.24   15.90
   1  -2  -1  551.94   15.90
   1  -2  -1  521.75   15.90
   0  -2  -1 8581.94  249.08
   0  -2  -1 8235.58  248.08
  -1  -2  -1 1195.78   34.50
  -1  -2  -1 1154.38   34.10
  -2  -2  -1  864.01   25.90
   2   2   1  873.11   25.30
  -3  -2  -1  424.46   13.30
   3   2   1  416.36   12.50
  -4  -2  -1  408.66   13.30
   4   2   1  418.46   12.40
  -5  -2  -1  280.37    9.70
   5   2   1  278.77    8.60
  -6  -2  -1   14.30    2.30
   6   2   1   15.10    1.10
  -7  -2  -1  242.88    9.00
   7   2   1  238.98    7.70
  -8  -2  -1  372.66   13.00
   8   2   1  374.96   11.70
  -9  -2  -1   72.89    4.70
   9   2   1   70.89    3.20
 -10  -2  -1    9.10    2.30
  10   2   1    4.70    1.10
  12  -3  -1  142.49    6.10
  11  -3  -1  333.97   11.30
 -11   3   1  339.27   12.60
  10  -3  -1  318.97   10.80
 -10   3   1  326.57   11.90
   9  -3  -1    0.60    1.00
  -9   3   1    5.80    1.80
   8  -3  -1   66.59    3.00
   8  -3  -1   61.99    3.00
  -8   3   1   66.49    3.80
   7  -3  -1  143.19    5.20
   7  -3  -1  148.99    5.20
  -7   3   1  147.89    5.80
   6  -3  -1   86.49    3.30
   6  -3  -1   88.59    3.40
  -6   3   1   83.89    3.80
   5  -3  -1  385.66   11.80
   5  -3  -1  385.86   11.80
  -5   3   1  383.46   12.10
   4  -3  -1  559.94   16.40
   4  -3  -1  560.74   16.40
  -4   3   1  524.25   16.60
   3  -3  -1  568.64   17.50
   3  -3  -1  595.14   17.50
  -3   3   1  606.64   17.60
   2  -3  -1  680.13   19.90
   2  -3  -1  680.03   19.80
   2  -3  -1  660.33   19.90
   1  -3  -1    1.10    0.40
   1  -3  -1    0.50    0.40
   1  -3  -1    0.60    0.40
   0  -3  -1  539.45   16.10
   0  -3  -1  549.54   16.00
   0  -3  -1  542.25   16.30
  -1  -3  -1  790.22   23.70
  -1  -3  -1  783.32   23.30
  -1  -3  -1  803.12   23.00
  -2  -3  -1 4113.59  146.39
  -3  -3  -1  436.16   14.00
   3   3   1  443.96   13.20
  -4  -3  -1  131.09    5.30
   4   3   1  131.59    4.30
  -5  -3  -1   16.80    2.10
   5   3   1   15.80    1.10
  -6  -3  -1   76.89    4.20
   6   3   1   80.59    3.00
  -7  -3  -1   31.40    3.00
   7   3   1   28.60    1.70
  -8  -3  -1    7.60    2.10
   8   3   1    4.50    0.90
  -9  -3  -1   47.00    3.90
   9   3   1   52.99    2.60
 -10  -3  -1   77.29    4.90
  10   3   1   70.89    3.30
  12  -4  -1   -1.90    1.70
  11  -4  -1    4.90    1.80
 -11   4   1    3.00    2.80
  10  -4  -1  102.29    4.60
 -10   4   1  101.39    5.80
   9  -4  -1  370.56   12.20
   9  -4  -1  377.96   12.00
   8  -4  -1  186.38    6.50
   8  -4  -1  187.08    6.60
  -8   4   1  184.48    7.20
   7  -4  -1  130.89    4.90
   7  -4  -1  136.39    4.90
  -7   4   1  132.99    5.40
   6  -4  -1  630.44   18.90
   6  -4  -1  627.94   18.90
  -6   4   1  614.64   19.20
   5  -4  -1  437.36   13.10
   5  -4  -1  422.66   13.00
  -5   4   1  418.46   13.20
   4  -4  -1  132.39    4.40
   4  -4  -1  127.39    4.40
  -4   4   1  123.09    4.50
   3  -4  -1  213.98    6.90
   3  -4  -1  219.88    6.90
  -3   4   1  214.48    6.90
   2  -4  -1  341.67   10.40
   2  -4  -1  336.87   10.30
   2  -4  -1  336.07   10.30
   1  -4  -1  114.89    3.90
   1  -4  -1  115.29    3.90
   1  -4  -1  106.19    3.90
   0  -4  -1  135.29    4.60
   0  -4  -1  137.09    4.90
   0  -4  -1  142.79    4.40
  -1  -4  -1    0.90    0.70
  -1  -4  -1    0.10    0.50
  -2  -4  -1  210.08    7.30
  -3  -4  -1   32.30    2.40
   3   4   1   32.30    1.50
  -4  -4  -1  176.78    6.80
   4   4   1  172.98    5.60
  -5  -4  -1   63.09    3.60
   5   4   1   61.69    2.50
  -6  -4  -1  161.98    6.70
   6   4   1  160.48    5.40
  -7  -4  -1  564.94   18.30
   7   4   1  544.55   16.70
  -8  -4  -1    6.70    2.00
   8   4   1    7.60    1.20
  -9  -4  -1   11.10    2.40
   9   4   1    8.20    1.30
 -10  -4  -1  103.89    5.70
  10   4   1  104.39    4.20
  12  -5  -1  227.78    9.00
  11  -5  -1  270.17    9.60
 -11   5   1  265.17    9.40
  10  -5  -1  144.29    5.90
   9  -5  -1   20.80    2.10
   9  -5  -1   21.40    2.30
   8  -5  -1  110.69    4.50
   8  -5  -1  108.29    4.40
   7  -5  -1   42.50    2.30
   7  -5  -1   36.40    2.40
  -7   5   1   41.70    2.90
   6  -5  -1  132.29    4.90
   6  -5  -1  137.29    4.80
  -6   5   1  127.89    5.00
   5  -5  -1  312.77    9.70
   5  -5  -1  297.77    9.50
  -5   5   1  295.17    9.70
   4  -5  -1   39.90    2.10
   4  -5  -1   39.60    2.10
  -4   5   1   39.20    2.10
   3  -5  -1   12.10    1.20
   3  -5  -1   13.70    1.30
  -3   5   1   15.00    1.30
   2  -5  -1  182.78    5.80
   2  -5  -1  175.38    6.10
   2  -5  -1  178.38    5.90
   1  -5  -1  455.95   13.70
   1  -5  -1  453.95   14.00
   1  -5  -1  457.45   13.90
   0  -5  -1  393.26   12.20
   0  -5  -1  395.16   12.00
   0  -5  -1  404.16   12.60
  -1  -5  -1  809.52   24.40
  -1  -5  -1  797.32   23.80
   1   5   1  798.62   23.50
  -2  -5  -1  621.34   19.40
  -3  -5  -1 1236.58   37.20
   3   5   1 1231.68   36.20
  -4  -5  -1   28.90    2.60
   4   5   1   30.60    1.70
  -5  -5  -1  325.17   11.70
   5   5   1  349.87   10.50
  -6  -5  -1    0.80    1.30
   6   5   1    1.00    0.70
  -7  -5  -1   75.29    4.50
   7   5   1   74.49    3.00
  -8  -5  -1   44.60    5.50
   8   5   1   42.80    2.80
  -9  -5  -1   84.39    4.90
   9   5   1   80.09    3.40
  12  -6  -1   12.30    2.70
  11  -6  -1   26.40    3.50
 -11   6   1   35.90    3.10
  10  -6  -1    9.70    1.90
   9  -6  -1  109.99    5.00
   9  -6  -1  121.39    4.70
   8  -6  -1   28.20    2.50
   8  -6  -1   27.40    2.10
   7  -6  -1  705.83   21.60
   7  -6  -1  704.33   21.40
   6  -6  -1   26.70    1.90
   6  -6  -1   24.10    1.90
   5  -6  -1   26.50    1.80
   5  -6  -1   22.70    1.90
  -5   6   1   26.10    2.00
   4  -6  -1  136.19    5.00
   4  -6  -1  138.29    4.90
  -4   6   1  146.69    5.00
   3  -6  -1  763.62   22.80
   3  -6  -1  764.62   23.00
   2  -6  -1   11.80    1.20
   2  -6  -1   10.20    1.20
   2  -6  -1    9.20    1.20
   1  -6  -1   26.40    1.60
   1  -6  -1   28.40    1.70
   1  -6  -1   28.80    1.80
   0  -6  -1   68.29    2.90
   0  -6  -1   71.19    3.30
   0  -6  -1   73.89    2.90
  -1  -6  -1    0.70    1.00
  -1  -6  -1    2.20    0.70
   1   6   1    2.60    0.60
  -2  -6  -1  310.67   10.70
  -3  -6  -1  703.23   23.20
   3   6   1  657.73   20.20
  -4  -6  -1  121.29    5.50
   4   6   1  127.29    4.40
  -5  -6  -1   63.39    3.90
   5   6   1   69.19    2.70
  -6  -6  -1   44.00    3.50
   6   6   1   45.90    2.20
  -7  -6  -1   -0.70    1.70
   7   6   1    1.40    0.90
  -8  -6  -1  211.18    8.50
   8   6   1  202.28    6.80
  12  -7  -1    5.00    2.50
 -12   7   1    5.50    1.90
  11  -7  -1  112.29    5.90
 -11   7   1  126.29    5.20
  10  -7  -1  132.69    6.00
   9  -7  -1  389.96   13.10
   9  -7  -1  398.06   12.60
   8  -7  -1   35.00    2.70
   8  -7  -1   31.20    2.40
   7  -7  -1   32.40    2.20
   7  -7  -1   32.50    2.50
   6  -7  -1  758.92   23.10
   6  -7  -1  769.22   23.30
   5  -7  -1   15.20    1.80
   5  -7  -1   14.40    1.50
   4  -7  -1   29.40    2.00
   4  -7  -1   22.10    1.80
  -4   7   1   27.40    2.10
   3  -7  -1   41.10    2.40
   3  -7  -1   40.20    2.10
   3  -7  -1   42.90    2.20
   2  -7  -1   59.19    2.60
   2  -7  -1   56.19    2.80
   2  -7  -1   60.19    2.80
   1  -7  -1    1.10    0.70
   1  -7  -1    1.00    0.90
   1  -7  -1    1.20    0.80
   0  -7  -1 1378.06   40.90
   0  -7  -1 1372.66   40.30
   0   7   1 1351.46   40.10
  -1  -7  -1  102.39    3.90
  -1  -7  -1   99.99    4.60
   1   7   1   94.79    3.90
  -3  -7  -1  575.04   18.20
   3   7   1  544.55   16.90
  -4  -7  -1  217.98    8.60
   4   7   1  224.18    7.20
  -5  -7  -1   69.59    4.40
   5   7   1   65.09    2.80
  -6  -7  -1  385.36   13.90
   6   7   1  415.46   12.40
  -7  -7  -1   33.50    3.60
   7   7   1   32.10    2.00
  -8  -7  -1    1.70    2.00
   8   7   1   -0.40    0.80
 -12   8   1   39.10    3.30
  11  -8  -1    8.70    2.20
 -11   8   1    8.40    2.10
  10  -8  -1   26.60    3.20
   9  -8  -1    8.10    1.40
   9  -8  -1    9.30    2.00
   8  -8  -1    8.40    1.70
   7  -8  -1   30.00    2.50
   7  -8  -1   32.60    2.40
   6  -8  -1  717.93   22.20
   6  -8  -1  745.53   22.60
   5  -8  -1  199.38    7.20
   5  -8  -1  203.78    7.00
   4  -8  -1  411.66   12.80
   4  -8  -1  382.86   12.50
   3  -8  -1    1.60    1.00
   3  -8  -1    0.60    0.90
   3  -8  -1    1.50    1.20
   2  -8  -1  282.37    9.30
   2  -8  -1  282.37    9.20
   2  -8  -1  269.67    8.90
   1  -8  -1   25.00    2.30
   1  -8  -1   25.00    2.00
   0  -8  -1  548.55   17.70
   0  -8  -1  553.64   17.10
   0   8   1  563.64   16.90
  -1  -8  -1   27.20    1.90
  -2  -8  -1    1.80    1.40
  -3  -8  -1   16.90    2.70
   3   8   1   19.40    1.50
  -4  -8  -1   39.20    3.60
   4   8   1   32.90    1.90
  -5  -8  -1    7.60    2.30
   5   8   1    7.90    1.20
  -6  -8  -1    3.80    2.00
   6   8   1    4.60    0.90
  -7  -8  -1   49.90    4.20
   7   8   1   48.10    2.40
 -11   9   1  122.69    5.10
  10  -9  -1  337.87   12.20
 -10   9   1  358.76   11.50
   9  -9  -1   20.10    3.10
   8  -9  -1   33.10    3.10
   8  -9  -1   32.30    2.30
   7  -9  -1   61.89    3.00
   7  -9  -1   59.19    3.60
   6  -9  -1   30.00    2.70
   6  -9  -1   32.40    2.20
   5  -9  -1  129.69    4.90
   5  -9  -1  129.69    5.30
   4  -9  -1   86.79    3.70
   4  -9  -1   91.99    4.10
   3  -9  -1  203.58    7.10
   3  -9  -1  188.38    6.70
   2  -9  -1    1.70    1.10
   1  -9  -1    7.80    1.40
   1  -9  -1    7.30    1.60
  -1   9   1    9.40    1.90
   0  -9  -1    3.00    1.70
   0  -9  -1    5.50    1.30
  -1  -9  -1  460.05   14.10
  -1  -9  -1  438.96   15.00
  -2  -9  -1   18.90    2.90
   2   9   1   15.30    1.50
  -3  -9  -1  299.07   10.90
   3   9   1  287.97    9.30
  -4  -9  -1  253.27    9.70
   4   9   1  240.58    8.00
  -5  -9  -1  230.68    9.30
   5   9   1  237.48    7.60
  -6  -9  -1   19.80    3.50
   6   9   1   22.00    1.70
 -11  10   1   33.50    2.90
  10 -10  -1    3.10    2.30
 -10  10   1    6.90    1.60
   9 -10  -1    9.80    2.30
  -9  10   1    9.10    1.60
   8 -10  -1   23.00    3.10
   7 -10  -1   85.89    4.50
   6 -10  -1    8.90    1.70
   5 -10  -1  137.29    5.60
   4 -10  -1  130.49    5.40
   3 -10  -1  354.16   11.60
  -3  10   1  346.67   11.30
   2 -10  -1  221.48    7.80
  -2  10   1  222.58    7.70
   1 -10  -1  518.05   16.00
   1 -10  -1  504.35   16.80
  -1  10   1  510.25   15.90
   0 -10  -1    8.20    2.00
  -1 -10  -1   28.50    3.50
  -2 -10  -1   15.00    3.10
   2  10   1    8.80    1.50
  -3 -10  -1   69.79    4.70
   3  10   1   68.19    3.00
  -4 -10  -1    2.00    2.00
   4  10   1   -0.60    0.80
  -5 -10  -1   -1.00    2.20
   5  10   1    1.00    0.90
  10 -11  -1   19.70    5.10
 -10  11   1   20.00    2.50
   9 -11  -1  300.67   11.10
  -9  11   1  309.17   10.20
   8 -11  -1  112.09    5.70
  -8  11   1  122.09    4.80
   7 -11  -1   10.80    2.10
  -7  11   1    8.90    1.70
   6 -11  -1   42.90    3.30
  -6  11   1   38.30    2.70
   5 -11  -1   42.20    3.20
  -5  11   1   36.80    2.70
   4 -11  -1   14.60    2.40
  -4  11   1    9.30    1.60
   3 -11  -1   40.20    2.90
  -3  11   1   37.30    2.70
   2 -11  -1   44.40    2.90
  -2  11   1   53.49    3.20
   1 -11  -1   11.50    1.90
   0 -11  -1   18.30    2.20
   0 -11  -1   16.80    3.50
  -1 -11  -1    0.50    2.10
  -2 -11  -1  194.78    8.60
   2  11   1  201.78    6.80
  -3 -11  -1  226.38    9.40
   3  11   1  221.88    7.40
   9 -12  -1    4.90    2.50
  -9  12   1    0.50    1.40
   8 -12  -1  101.19    5.50
  -8  12   1   98.59    4.40
   7 -12  -1    6.20    2.20
   6 -12  -1   23.70    3.20
  -6  12   1   22.20    2.50
   5 -12  -1   24.20    3.00
  -5  12   1   29.60    2.60
   4 -12  -1  312.07   10.60
  -4  12   1  304.77   10.30
   3 -12  -1  456.15   14.70
  -3  12   1  452.95   14.50
   1 -12  -1   55.89    3.30
   1  12   1  134.69    5.10
   2  12   1   34.60    2.20
  -8  13   1  213.08    7.50
   7 -13  -1   75.69    4.60
  -7  13   1   62.09    3.40
   6 -13  -1    6.10    2.00
  -6  13   1    8.50    1.80
   5 -13  -1    5.20    1.90
  -5  13   1    4.40    1.50
   4 -13  -1   10.00    2.90
  -4  13   1   10.50    3.30
   3 -13  -1   15.60    2.60
   2 -13  -1   44.80    3.20
   1 -13  -1    5.80    1.50
   0  13   1   66.19    3.30
   5 -14  -1   62.69    4.20
  -5  14   1   74.79    4.00
   4 -14  -1  120.09    5.40
   1 -14   2    6.30    1.70
   2 -14   2    4.40    1.60
  -3  14  -2   -1.40    1.70
   3 -14   2   -0.60    1.60
  -4  14  -2  136.79    5.50
  -5  14  -2   12.90    1.80
   5 -14   2   16.80    2.80
  -6  14  -2    0.70    1.30
   6 -14   2    4.60    2.00
   0 -13   2   56.79    3.40
  -2  13  -2   -2.80    1.50
  -3  13  -2    7.80    1.60
   3 -13   2    9.10    2.40
  -4  13  -2   20.20    2.30
   4 -13   2    9.20    2.00
  -6  13  -2   66.29    3.40
   6 -13   2   61.79    4.10
  -7  13  -2   72.49    3.50
   7 -13   2   63.59    4.20
  -8  13  -2   25.40    2.50
   8 -13   2   27.30    3.60
   3  12  -2   80.89    3.40
   0 -12   2   84.39    4.00
  -1  12  -2   32.30    2.70
   1 -12   2   29.90    2.50
  -2  12  -2  133.19    5.20
   2 -12   2  133.89    5.50
  -3  12  -2   13.30    2.10
   3 -12   2   12.60    2.00
  -4  12  -2   56.79    3.00
   4 -12   2   56.69    3.70
  -5  12  -2   20.90    2.10
   5 -12   2   22.70    2.70
  -6  12  -2   -0.10    1.20
   6 -12   2    0.30    1.70
   7 -12   2    0.60    1.70
  -8  12  -2   58.49    3.20
   8 -12   2   55.99    4.00
  -9  12  -2   92.89    4.10
   9 -12   2   97.09    5.20
   5  11  -2    3.10    0.90
  -5 -11   2    0.30    2.40
   4  11  -2   -0.60    0.80
  -4 -11   2    0.10    2.70
   3  11  -2   84.99    4.20
  -3 -11   2   73.99    5.70
  -2 -11   2   82.89    5.40
  -2 -11   2   77.29    3.60
  -1 -11   2    2.20    1.20
   0 -11   2   35.50    2.50
  -1  11  -2   46.30    2.80
   1 -11   2   48.50    3.00
  -2  11  -2   18.40    2.10
   2 -11   2   18.30    2.30
  -3  11  -2    0.30    1.10
   3 -11   2    0.20    1.30
  -4  11  -2  103.99    4.30
   4 -11   2  100.69    4.60
  -5  11  -2    1.50    1.10
   5 -11   2    0.00    1.40
  -6  11  -2   60.39    3.10
   6 -11   2   63.69    3.90
  -7  11  -2   20.10    2.10
   7 -11   2   19.10    2.80
  -8  11  -2  173.18    6.20
   8 -11   2  161.28    6.80
  -9  11  -2  124.79    4.80
   9 -11   2  111.39    6.00
  10 -11   2   10.40    2.30
   6  10  -2   19.10    1.70
  -6 -10   2   24.60    4.10
   5  10  -2   74.69    3.10
  -5 -10   2   65.59    5.50
   4  10  -2   56.19    2.60
  -4 -10   2   48.30    4.60
  -3 -10   2   46.60    4.20
  -2 -10   2  263.47   10.10
  -2 -10   2  266.87    8.80
  -1 -10   2  110.99    5.50
  -1 -10   2  100.99    4.30
   0 -10   2    3.20    1.20
  -1  10  -2    6.70    1.20
   1 -10   2    7.20    1.50
  -2  10  -2    3.80    1.00
   2 -10   2    6.80    1.50
  -3  10  -2   68.99    3.20
   3 -10   2   68.69    3.50
  -4  10  -2   17.30    1.70
   4 -10   2   17.50    2.20
  -5  10  -2   50.99    2.70
   5 -10   2   54.79    3.40
  -6  10  -2   54.39    2.80
   6 -10   2   55.69    3.30
  -7  10  -2  124.89    4.80
   7 -10   2  124.29    5.50
  -8  10  -2    4.40    1.30
   8 -10   2    4.80    1.70
  -9  10  -2   71.49    3.60
   9 -10   2   69.69    4.20
 -10  10  -2   28.70    2.40
  10 -10   2   26.80    3.40
  11 -10   2  127.79    6.20
   7   9  -2    0.10    0.90
  -7  -9   2    2.20    2.20
   6   9  -2    1.00    0.80
  -6  -9   2    1.20    2.10
   5   9  -2   21.10    1.70
  -5  -9   2   12.20    2.40
   4   9  -2   47.30    2.30
  -4  -9   2   42.30    3.80
  -3  -9   2    4.80    1.90
  -2  -9   2    1.90    1.60
  -2  -9   2    1.60    1.00
  -1  -9   2   55.19    2.90
  -1  -9   2   57.29    3.70
   0   9  -2   34.30    2.00
   0  -9   2   34.40    2.50
  -1   9  -2  148.99    5.40
   1  -9   2  151.58    5.80
   1  -9   2  162.88    6.60
  -2   9  -2   79.39    3.30
   2  -9   2   74.29    3.60
  -3   9  -2   35.20    2.10
   3  -9   2   41.20    2.70
  -4   9  -2   14.80    1.70
   4  -9   2   14.90    2.00
  -5   9  -2   20.60    1.90
   5  -9   2   21.20    2.10
  -6   9  -2   81.39    3.50
   6  -9   2   75.59    3.90
  -7   9  -2  380.06   12.10
   7  -9   2  378.86   12.60
  -8   9  -2   28.70    2.20
   8  -9   2   32.40    3.00
  -9   9  -2  236.68    8.10
   9  -9   2  238.08    8.80
 -10   9  -2   40.20    3.10
  10  -9   2   48.30    3.60
 -11   9  -2    6.80    1.70
  11  -9   2    3.60    1.80
   8   8  -2    1.60    0.90
  -8  -8   2    0.40    2.00
   7   8  -2  269.77    8.50
  -7  -8   2  257.27   10.10
   6   8  -2    7.20    1.30
  -6  -8   2   12.20    2.50
   5   8  -2   16.80    1.50
  -5  -8   2   18.80    3.00
   4   8  -2  127.59    4.60
  -4  -8   2  129.69    6.00
  -3  -8   2  405.36   12.60
  -3  -8   2  395.26   13.60
  -2  -8   2   11.60    2.30
  -2  -8   2   10.00    1.50
   1   8  -2  618.44   18.70
  -1  -8   2  615.34   19.20
  -1  -8   2  649.14   19.80
   0   8  -2    2.10    0.80
   0  -8   2    1.30    1.10
   0  -8   2    1.40    0.90
  -1   8  -2   75.49    3.10
   1  -8   2   80.39    3.50
  -2   8  -2   92.09    3.50
   2  -8   2   84.49    3.80
  -3   8  -2    3.00    1.00
   3  -8   2    0.70    1.00
  -4   8  -2   63.89    3.20
   4  -8   2   73.39    3.40
  -5   8  -2   14.30    1.60
   5  -8   2   15.10    1.80
  -6   8  -2  167.78    6.00
   6  -8   2  175.98    6.50
  -7   8  -2  161.08    5.90
   7  -8   2  166.48    6.30
  -8   8  -2   66.59    3.20
   8  -8   2   68.39    3.80
  -9   8  -2    8.20    1.40
   9  -8   2    4.30    1.50
 -10   8  -2   62.19    3.30
  10  -8   2   60.89    3.90
  11  -8   2   75.39    4.60
   8   7  -2   16.60    1.60
  -8  -7   2   15.30    3.10
   7   7  -2   56.69    2.60
  -7  -7   2   59.59    4.20
   6   7  -2   21.20    1.50
  -6  -7   2   17.80    2.70
   5   7  -2  105.99    3.90
  -5  -7   2  108.19    5.30
   4   7  -2   -0.30    0.60
  -4  -7   2   -0.30    1.30
  -3  -7   2  281.97    9.00
  -3  -7   2  276.07    9.90
  -2  -7   2    2.00    0.90
  -2  -7   2    0.70    1.10
   1   7  -2   89.99    3.30
  -1  -7   2   92.89    3.70
  -1  -7   2   94.39    4.10
   0   7  -2 1149.08   33.90
   0  -7   2 1154.88   34.50
   0  -7   2 1165.28   34.40
  -1   7  -2  183.08    6.00
   1  -7   2  176.08    6.30
   1  -7   2  186.68    6.40
  -2   7  -2  454.25   14.00
   2  -7   2  460.85   14.30
   2  -7   2  458.05   13.70
  -3   7  -2   28.90    1.70
   3  -7   2   24.80    1.90
  -4   7  -2   31.20    1.90
   4  -7   2   34.80    2.30
  -5   7  -2   10.10    1.40
   5  -7   2   14.10    1.60
  -6   7  -2  464.55   13.20
   6  -7   2  368.06   14.60
  -7   7  -2  134.29    5.00
   7  -7   2  135.89    5.30
  -8   7  -2   87.59    3.80
   8  -7   2   88.39    4.30
  -9   7  -2   18.60    2.10
   9  -7   2   23.20    2.70
 -10   7  -2  173.08    6.40
  10  -7   2  167.28    6.80
 -11   7  -2   79.99    4.20
  11  -7   2   79.79    4.60
  12  -7   2    3.20    2.20
   9   6  -2   77.39    3.30
  -9  -6   2   80.49    5.00
   8   6  -2   11.20    1.40
  -8  -6   2   13.90    2.90
   7   6  -2    0.00    0.70
  -7  -6   2    1.50    1.80
   6   6  -2  290.77    9.00
  -6  -6   2  280.67   10.40
   5   6  -2   47.90    2.10
  -5  -6   2   41.80    3.30
   4   6  -2  339.47   10.30
  -4  -6   2  316.87   13.10
  -3  -6   2    3.00    0.80
  -3  -6   2    2.60    1.20
   2   6  -2  202.08    6.40
  -2  -6   2  212.68    6.90
  -2  -6   2  211.08    7.50
   1   6  -2  275.87    8.40
  -1  -6   2  268.97    9.10
  -1  -6   2  276.67    8.80
   0   6  -2 1774.22   51.79
   0  -6   2 1791.92   52.19
   0  -6   2 1769.72   52.09
  -1   6  -2   38.10    1.80
   1  -6   2   43.80    2.20
   1  -6   2   39.00    1.90
  -2   6  -2  648.34   19.20
   2  -6   2  638.44   19.50
  -3   6  -2  212.08    6.80
   3  -6   2  205.98    7.10
   4  -6   2   39.30    2.20
   5  -6   2   16.90    1.70
  -6   6  -2    0.30    0.80
   6  -6   2    1.70    1.00
  -7   6  -2  125.79    4.80
   7  -6   2  130.29    5.10
  -8   6  -2   37.50    2.30
   8  -6   2   38.70    2.70
  -9   6  -2  298.97    9.80
   9  -6   2  298.47   10.30
 -10   6  -2    7.00    1.60
  10  -6   2    5.30    1.70
  12  -6   2   21.90    3.20
  10   5  -2  160.68    5.70
 -10  -5   2  153.58    7.10
  -9  -5   2    0.60    2.00
   8   5  -2    5.40    0.90
  -8  -5   2    6.20    2.10
   7   5  -2   97.99    3.60
  -7  -5   2   98.29    5.00
   6   5  -2  233.28    7.60
  -6  -5   2  243.18    9.00
   5   5  -2   21.10    1.30
  -5  -5   2   17.70    2.30
   4   5  -2  265.17    8.10
  -4  -5   2  248.58    9.10
   3   5  -2  175.28    5.40
  -3  -5   2  183.98    6.00
  -3  -5   2  186.48    6.70
   2   5  -2  120.09    3.70
  -2  -5   2  122.09    4.30
  -2  -5   2  116.19    4.70
   1   5  -2  245.98    7.50
  -1  -5   2  252.97    7.90
  -1  -5   2  241.18    8.10
   0   5  -2    3.30    0.60
   0  -5   2    1.70    0.70
   0  -5   2    0.90    0.60
  -1   5  -2  685.93   20.90
   1  -5   2  726.43   20.80
   1  -5   2  709.93   21.20
  -2   5  -2   30.50    1.60
   2  -5   2   33.10    1.80
   3  -5   2 1814.82   53.09
   4  -5   2  206.58    6.90
   5  -5   2  390.86   12.30
  -6   5  -2  167.48    5.90
   6  -5   2  183.58    6.30
  -7   5  -2   75.59    3.30
   7  -5   2   76.09    3.50
  -8   5  -2  115.89    4.40
   8  -5   2  115.59    4.80
  -9   5  -2  374.56   11.80
   9  -5   2  361.06   12.10
 -10   5  -2   32.70    2.90
  10  -5   2   37.50    2.90
  12  -5   2    2.40    1.70
  10   4  -2   -0.10    1.00
 -10  -4   2    0.10    1.80
   9   4  -2   77.89    3.20
  -9  -4   2   76.09    4.80
   8   4  -2   30.70    1.80
  -8  -4   2   30.90    3.20
   7   4  -2  159.38    5.30
  -7  -4   2  155.48    6.70
   6   4  -2   33.90    1.70
  -6  -4   2   30.20    2.90
   5   4  -2   19.50    1.20
  -5  -4   2   16.90    2.30
   4   4  -2   60.39    2.30
  -4  -4   2   60.09    3.30
   3   4  -2  698.83   20.90
  -3  -4   2  709.63   21.30
  -3  -4   2  749.23   22.10
   2   4  -2  720.03   21.30
  -2  -4   2  744.53   21.80
  -2  -4   2  734.43   22.50
   1   4  -2 1007.20   28.50
  -1  -4   2  951.00   29.30
   0   4  -2    7.50    0.70
   0  -4   2   10.10    1.00
   0  -4   2    7.10    0.80
  -1   4  -2  101.59    3.40
   1  -4   2  101.99    3.70
   1  -4   2  105.79    3.30
  -2   4  -2  522.85   15.30
   2  -4   2  502.65   15.40
   3  -4   2  980.40   29.00
  -4   4  -2  149.59    4.80
   4  -4   2  144.89    5.10
  -5   4  -2  226.98    7.40
   5  -4   2  228.38    7.50
  -6   4  -2  135.29    4.80
   6  -4   2  138.29    5.00
  -7   4  -2   16.80    1.50
  -8   4  -2   24.30    1.90
   8  -4   2   22.50    2.00
  -9   4  -2   46.90    3.40
  -9   4  -2   37.00    4.60
   9  -4   2   37.10    2.70
  10  -4   2  196.28    7.20
  12  -4   2    4.80    1.80
  11   3  -2   66.59    3.40
 -11  -3   2   68.59    4.80
  10   3  -2    2.30    1.00
   9   3  -2  514.95   15.60
  -9  -3   2  503.05   17.00
   8   3  -2  109.09    3.90
  -8  -3   2  105.39    5.20
   7   3  -2   21.00    1.40
  -7  -3   2   21.20    2.70
   6   3  -2   99.09    3.40
  -6  -3   2   87.59    5.40
   5   3  -2  892.61   26.60
  -5  -3   2  916.71   27.70
   4   3  -2   34.10    1.50
  -4  -3   2   31.70    2.20
   3   3  -2  385.16   11.40
  -3  -3   2  397.36   12.40
   2   3  -2  222.08    6.80
  -2  -3   2  233.58    7.20
  -2  -3   2  241.48    7.60
   1   3  -2   52.69    1.70
  -1  -3   2   54.19    2.20
  -1  -3   2   49.30    2.20
   0   3  -2  228.48    6.90
   0  -3   2  229.88    6.90
   0  -3   2  225.28    7.10
  -1   3  -2   34.90    1.40
   1  -3   2   32.90    1.50
  -2   3  -2 2491.15   97.89
  -2   3  -2 2299.37   72.99
   2  -3   2 2340.97   73.39
   2  -3   2 2444.26   96.09
  -3   3  -2 2113.79   60.79
   3  -3   2 2074.19   60.89
  -4   3  -2  331.57   10.20
  -4   3  -2  317.27   10.00
   4  -3   2  337.67   10.20
  -5   3  -2   73.29    3.20
  -5   3  -2   75.69    2.90
   5  -3   2   77.59    3.00
  -6   3  -2    3.90    0.80
  -6   3  -2    2.80    1.10
   6  -3   2    3.20    0.80
  -7   3  -2    4.80    1.40
  -7   3  -2    4.30    1.00
   8  -3   2  282.57    9.40
  -9   3  -2  103.19    5.60
   9  -3   2  108.39    4.40
 -10   3  -2   14.40    3.10
  10  -3   2   13.20    2.00
  11  -3   2    1.00    1.50
  12  -3   2  143.59    6.00
  11   2  -2   25.90    2.30
 -11  -2   2   19.30    3.50
  10   2  -2    1.30    1.10
 -10  -2   2   -1.10    1.80
   9   2  -2   16.50    1.70
  -9  -2   2   11.80    2.40
   8   2  -2  482.65   14.60
  -8  -2   2  478.75   16.00
  -7  -2   2    8.30    1.70
   6   2  -2    4.20    0.70
  -6  -2   2    3.20    1.30
   5   2  -2    6.10    0.70
  -5  -2   2    8.40    1.50
   4   2  -2 1412.86   40.90
   4   2  -2 1452.75   40.70
  -4  -2   2 1351.86   41.60
   3   2  -2 1694.13   49.60
  -3  -2   2 1726.93   50.19
   2   2  -2  572.94   16.90
  -2  -2   2  592.24   17.20
  -2  -2   2  588.14   17.60
   1   2  -2    1.90    0.30
  -1  -2   2    1.90    0.40
   0   2  -2    4.40    0.50
   0  -2   2    4.10    0.50
   0  -2   2    3.80    0.60
  -1   2  -2  146.59    4.50
   1  -2   2  146.89    4.60
  -2   2  -2    8.60    0.70
  -2   2  -2    9.60    0.70
   2  -2   2    9.70    0.80
  -3   2  -2 1302.77   37.40
  -3   2  -2 1243.98   37.20
   3  -2   2 1283.77   37.30
  -4   2  -2   57.09    2.20
  -4   2  -2   56.69    2.60
   4  -2   2   62.09    2.40
  -5   2  -2   32.30    2.10
   5  -2   2   36.90    1.80
  -6   2  -2    5.50    0.80
  -6   2  -2    5.90    1.30
   6  -2   2    7.10    1.20
  -7   2  -2    0.30    1.20
  -7   2  -2    0.30    0.80
   7  -2   2    0.40    0.80
  -8   2  -2    4.40    1.70
   8  -2   2    5.70    1.10
  -9   2  -2   10.80    2.40
   9  -2   2   10.20    1.50
 -10   2  -2   11.90    2.80
  10  -2   2   11.70    1.90
 -11   2  -2   23.90    4.50
  11  -2   2   23.50    2.60
  12   1  -2   14.30    2.10
 -12  -1   2   12.90    2.90
  11   1  -2  158.38    6.50
 -11  -1   2  186.88    8.30
  10   1  -2   61.29    3.00
 -10  -1   2   61.79    4.40
   9   1  -2  185.98    6.30
  -9  -1   2  178.18    7.50
   8   1  -2  861.31   26.40
  -8  -1   2  917.61   27.70
   7   1  -2  139.89    4.80
  -7  -1   2  143.99    5.90
   6   1  -2   63.59    2.40
   6   1  -2   62.69    2.40
  -6  -1   2   63.49    3.40
   5   1  -2  235.98    7.10
   5   1  -2  234.58    7.10
  -5  -1   2  223.68    8.00
   4   1  -2  289.07    8.50
   4   1  -2  280.67    8.50
  -4  -1   2  281.57    9.30
   3   1  -2    5.80    0.50
   3   1  -2    5.10    0.50
  -3  -1   2    5.20    1.00
   2   1  -2 4035.80  136.09
  -2  -1   2 3687.83  134.69
   1   1  -2    9.30    0.40
  -1  -1   2    9.90    0.60
  -1  -1   2   10.20    0.90
   0   1  -2   83.59    2.60
   0  -1   2   85.49    2.70
   0  -1   2   86.39    2.70
  -1   1  -2  341.57   10.20
  -1   1  -2  332.87   10.10
   1  -1   2  359.16   10.20
  -2   1  -2  766.32   22.10
  -2   1  -2  729.33   21.80
   2  -1   2  754.22   21.90
  -3   1  -2   17.00    0.90
  -3   1  -2   19.50    1.40
   3  -1   2   19.30    1.00
  -4   1  -2  138.69    4.40
  -4   1  -2  133.29    5.00
   4  -1   2  140.99    4.50
  -5   1  -2  437.56   13.10
  -5   1  -2  442.76   14.00
   5  -1   2  441.76   13.30
  -6   1  -2  706.33   22.00
  -6   1  -2  710.73   20.90
   6  -1   2  705.43   21.20
  -7   1  -2   24.70    2.60
   7  -1   2   25.40    1.70
  -8   1  -2   -0.10    1.50
   8  -1   2    4.00    1.00
  -9   1  -2   37.50    3.70
   9  -1   2   33.40    2.30
 -10   1  -2  123.29    6.50
  10  -1   2  129.59    5.00
 -11   1  -2   72.49    5.30
  11  -1   2   62.69    3.50
  12   0  -2   59.79    3.60
 -12   0   2   52.39    4.80
  11   0  -2   -0.20    1.40
 -11   0   2   -0.40    2.00
  10   0  -2   80.49    3.70
 -10   0   2   82.49    4.90
   9   0  -2   45.50    2.50
  -9   0   2   47.10    3.70
   8   0  -2    0.60    0.80
  -8   0   2    1.40    1.50
   7   0  -2   25.80    1.50
  -7   0   2   26.20    2.50
   6   0  -2  386.66   11.50
   6   0  -2  380.86   11.40
  -6   0   2  364.46   12.30
   5   0  -2  503.75   15.00
  -5   0   2  510.45   15.90
   4   0  -2  601.94   17.70
   4   0  -2  608.04   17.60
  -4   0   2  591.84   18.30
   3   0  -2  331.77    9.80
   3   0  -2  339.57    9.90
  -3   0   2  331.37   10.40
   2   0  -2   41.20    1.30
   2   0  -2   38.90    1.40
  -2   0   2   37.90    1.70
   1   0  -2   38.30    1.20
  -1   0   2   34.60    1.40
  -1   0   2   33.50    1.10
   0   0  -2  133.99    4.10
   0   0  -2  129.99    3.90
   0   0   2  131.29    3.90
  -1   0  -2 1116.79   33.60
  -1   0  -2 1102.09   52.29
   1   0   2 1187.78   51.79
   1   0   2 1115.49   33.80
  -2   0  -2  881.11   25.80
   2   0   2  863.61   25.40
  -3   0  -2  315.57   10.40
  -3   0  -2  320.87    9.70
   3   0   2  357.66   10.10
  -4   0  -2  415.76   12.40
  -4   0  -2  409.56   13.30
   4   0   2  444.36   12.70
  -5   0  -2  413.56   12.40
  -5   0  -2  427.76   13.60
   5   0   2  427.06   12.80
  -6   0  -2  461.75   15.10
   6   0   2  473.95   14.20
  -7   0  -2   30.80    2.90
   7   0   2   29.70    1.80
  -8   0  -2   21.10    2.80
   8   0   2   23.20    1.70
  -9   0  -2   34.50    3.50
   9   0   2   30.10    2.20
 -10   0  -2   -4.10    1.80
  10   0   2    0.30    1.00
 -11   0  -2    8.00    2.50
  11   0   2    9.00    1.60
  12  -1  -2   99.49    4.70
 -12   1   2   86.09    5.90
  11  -1  -2  190.48    7.00
 -11   1   2  194.08    8.40
  10  -1  -2  314.07   10.30
 -10   1   2  308.47   11.40
   9  -1  -2   38.20    2.30
  -9   1   2   41.00    3.40
   8  -1  -2  705.63   21.20
   7  -1  -2  247.98    7.90
   7  -1  -2  244.58    7.80
  -7   1   2  240.78    8.70
   6  -1  -2  683.63   20.50
   6  -1  -2  677.73   20.50
  -6   1   2  711.03   21.40
   5  -1  -2  152.08    5.10
   5  -1  -2  166.58    5.20
  -5   1   2  152.48    5.60
   4  -1  -2  297.97    9.90
   4  -1  -2  332.17    9.70
  -4   1   2  340.47   10.30
   3  -1  -2  287.07    8.60
   3  -1  -2  291.97    8.50
  -3   1   2  279.67    9.00
   2  -1  -2  221.38    6.50
   2  -1  -2  221.38    6.60
  -2   1   2  218.68    6.90
   1  -1  -2  174.78    5.10
   1  -1  -2  167.48    5.30
   1  -1  -2  169.08    5.00
   0  -1  -2 1900.61   65.99
   0   1   2 1877.31   66.09
  -1  -1  -2 2097.09   81.39
   1   1   2 2117.59   81.69
  -2  -1  -2  116.39    4.30
  -2  -1  -2  121.09    3.50
   2   1   2  122.29    3.80
  -3  -1  -2   52.09    1.60
  -3  -1  -2   57.19    2.70
   3   1   2   50.79    1.90
  -4  -1  -2   13.80    1.70
   4   1   2   13.30    1.00
  -5  -1  -2 1014.50   30.00
   5   1   2  956.40   28.90
  -6  -1  -2   87.29    4.30
  -7  -1  -2   18.80    2.50
   7   1   2   19.10    1.40
  -8  -1  -2  111.79    5.50
   8   1   2  113.79    4.20
  -9  -1  -2   41.80    3.70
   9   1   2   42.00    2.40
  10   1   2    7.10    1.30
 -11  -1  -2  166.08    7.80
  11   1   2  178.38    6.40
  12  -2  -2   22.50    3.20
 -12   2   2   30.10    4.60
  11  -2  -2   16.70    2.60
 -11   2   2   21.30    3.90
  10  -2  -2   32.70    2.60
 -10   2   2   35.60    3.80
   9  -2  -2   14.20    1.80
  -9   2   2   13.40    2.70
   8  -2  -2   23.20    1.80
   8  -2  -2   22.70    1.90
  -8   2   2   28.40    2.70
   7  -2  -2   52.79    2.40
   7  -2  -2   53.69    2.50
  -7   2   2   53.19    3.20
   6  -2  -2    2.40    0.70
   6  -2  -2    1.30    0.80
  -6   2   2    1.10    1.00
   5  -2  -2  898.21   26.60
   5  -2  -2  890.71   26.50
  -5   2   2  915.81   27.10
   4  -2  -2  159.88    5.30
   4  -2  -2  169.98    5.20
  -4   2   2  165.18    5.70
   3  -2  -2 1024.90   28.90
   3  -2  -2  908.11   29.10
  -3   2   2 1037.70   29.30
   2  -2  -2   74.99    2.50
   2  -2  -2   73.29    2.50
  -2   2   2   74.79    2.70
   1  -2  -2  903.01   26.40
   1  -2  -2  890.11   26.30
   1  -2  -2  921.81   26.60
   0  -2  -2  461.95   13.90
   0  -2  -2  459.25   13.40
   0  -2  -2  454.95   13.50
  -1  -2  -2  892.51   26.40
  -1  -2  -2  880.51   25.70
  -2  -2  -2  131.09    4.80
  -3  -2  -2   31.20    2.10
   3   2   2   32.30    1.40
  -4  -2  -2  224.98    8.00
   4   2   2  230.28    7.10
  -5  -2  -2  592.64   19.20
   5   2   2  623.74   18.10
  -6  -2  -2  303.47   11.00
   6   2   2  326.17    9.80
  -7  -2  -2  247.18    9.30
   7   2   2  256.27    8.10
  -8  -2  -2    4.00    1.70
   8   2   2    7.60    1.20
  -9  -2  -2    3.40    1.90
   9   2   2    3.10    1.00
 -10  -2  -2   41.20    4.00
  10   2   2   43.10    2.60
  12  -3  -2   63.39    4.50
 -12   3   2   66.89    5.80
  11  -3  -2  232.58    8.40
 -11   3   2  230.18    9.60
  10  -3  -2  217.98    7.80
 -10   3   2  217.88    8.90
   9  -3  -2  151.48    5.70
   9  -3  -2  153.98    5.70
  -9   3   2  148.19    6.60
   8  -3  -2   60.99    2.90
   8  -3  -2   60.29    2.90
  -8   3   2   61.89    3.70
   7  -3  -2  790.02   24.20
   7  -3  -2  813.32   24.20
  -7   3   2  821.92   24.90
   6  -3  -2  548.35   16.80
   6  -3  -2  572.74   16.80
  -6   3   2  546.75   17.30
   5  -3  -2 1682.03   48.80
   5  -3  -2 1655.13   48.70
   4  -3  -2  376.66   11.30
  -4   3   2  361.86   11.50
   3  -3  -2  217.78    6.80
   3  -3  -2  211.48    6.70
  -3   3   2  216.88    7.00
   2  -3  -2  217.28    6.80
   2  -3  -2  221.18    6.70
   2  -3  -2  209.58    6.70
   1  -3  -2 1306.87   37.90
   1  -3  -2 1278.17   37.90
   1  -3  -2 1318.17   38.10
   0  -3  -2    5.80    1.00
   0  -3  -2    8.90    0.70
  -1  -3  -2 4469.85  147.99
  -2  -3  -2    3.00    1.00
   2   3   2    2.40    0.50
  -3  -3  -2   40.10    2.60
   3   3   2   37.40    1.60
  -4  -3  -2   13.30    2.10
   4   3   2   15.10    1.10
  -5  -3  -2   16.10    2.40
   5   3   2   18.10    1.20
  -6  -3  -2  528.25   17.40
   6   3   2  541.65   16.10
  -7  -3  -2   80.79    4.40
   7   3   2   79.79    3.10
  -8  -3  -2  110.39    5.40
   8   3   2  111.49    4.10
   9   3   2   77.79    3.40
 -10  -3  -2   26.10    3.70
  10   3   2   29.00    2.30
  12  -4  -2   48.60    4.00
  11  -4  -2   44.80    3.50
 -11   4   2   52.59    4.80
  10  -4  -2    9.40    1.70
  10  -4  -2   11.30    1.90
 -10   4   2   17.60    3.60
   9  -4  -2   13.60    1.90
   9  -4  -2   12.10    1.70
  -9   4   2   13.10    3.50
   8  -4  -2   44.10    2.40
   8  -4  -2   44.60    2.60
  -8   4   2   44.30    3.30
   7  -4  -2  132.89    4.90
   7  -4  -2  129.99    4.90
  -7   4   2  135.99    5.40
   6  -4  -2   55.49    2.50
   6  -4  -2   55.79    2.50
  -6   4   2   51.69    2.90
   5  -4  -2    1.40    0.60
   5  -4  -2    2.40    0.80
  -5   4   2    2.50    0.80
   4  -4  -2   59.49    2.50
   4  -4  -2   59.59    2.40
  -4   4   2   57.99    2.60
   3  -4  -2   56.49    2.30
   3  -4  -2   55.39    2.30
   2  -4  -2 1770.82   51.49
   2  -4  -2 1766.22   51.49
   1  -4  -2   23.60    1.30
   1  -4  -2   24.30    1.60
   1  -4  -2   22.70    1.30
   0  -4  -2   30.30    2.10
   0  -4  -2   32.40    1.40
  -1  -4  -2  111.69    3.40
  -1  -4  -2  106.09    4.30
  -1  -4  -2  101.69    3.60
  -2  -4  -2 1258.47   37.40
   2   4   2 1240.68   36.50
  -3  -4  -2   71.19    3.60
   3   4   2   73.89    2.70
  -4  -4  -2 1021.60   31.40
   4   4   2 1033.60   30.20
  -5  -4  -2   47.60    3.20
   5   4   2   49.40    2.20
  -6  -4  -2  106.09    5.30
   6   4   2  109.79    3.90
  -7  -4  -2   33.70    3.10
   7   4   2   35.80    1.90
  -8  -4  -2  324.37   11.90
   8   4   2  335.47   10.50
  -9  -4  -2   30.60    3.80
   9   4   2   28.80    2.10
  12  -5  -2  152.58    6.90
  11  -5  -2    1.50    1.80
  10  -5  -2   49.20    3.10
  10  -5  -2   46.10    3.30
 -10   5   2   52.59    4.40
   9  -5  -2   86.89    4.10
   9  -5  -2   81.89    3.80
   8  -5  -2  552.14   17.10
   8  -5  -2  545.55   16.90
   7  -5  -2  502.85   15.90
   7  -5  -2  523.15   16.00
  -7   5   2  520.85   16.50
   6  -5  -2  393.86   12.20
   6  -5  -2  390.86   12.10
  -6   5   2  377.06   12.50
   5  -5  -2    0.10    0.70
   5  -5  -2    1.40    0.70
   4  -5  -2  468.45   14.30
   4  -5  -2  465.45   14.30
  -4   5   2  468.15   14.50
   3  -5  -2   90.69    3.40
   2  -5  -2  154.28    5.10
   2  -5  -2  150.78    5.20
   2  -5  -2  156.78    5.30
   1  -5  -2   23.20    1.40
   1  -5  -2   23.60    1.50
   1  -5  -2   21.90    1.60
   0  -5  -2    1.60    0.90
   0  -5  -2    1.70    0.60
   0  -5  -2    1.40    0.60
  -1  -5  -2   19.10    1.30
  -1  -5  -2   15.40    1.90
  -1  -5  -2   17.30    1.10
  -2  -5  -2 1848.52   54.19
   2   5   2 1806.32   53.19
  -3  -5  -2  227.68    8.40
   3   5   2  230.08    7.30
  -4  -5  -2   11.20    2.20
   4   5   2   10.80    1.10
  -5  -5  -2  324.27   11.30
   5   5   2  312.87    9.80
  -6  -5  -2   19.00    2.80
   6   5   2   20.60    1.60
  -7  -5  -2  217.78    8.60
   7   5   2  220.18    7.20
  -8  -5  -2   43.90    3.90
   8   5   2   41.20    2.20
  -9  -5  -2   88.39    5.20
   9   5   2   88.49    3.70
  12  -6  -2   20.80    3.40
  11  -6  -2   36.80    3.80
  10  -6  -2  144.49    5.60
  10  -6  -2  137.79    6.10
   9  -6  -2   87.89    4.00
   9  -6  -2   90.49    4.40
   8  -6  -2  156.18    5.80
   8  -6  -2  159.48    6.10
   7  -6  -2    7.30    1.20
   7  -6  -2    8.20    1.40
   6  -6  -2  112.79    4.50
   6  -6  -2  121.89    4.50
  -6   6   2  117.79    6.20
   5  -6  -2    5.20    1.10
   5  -6  -2    3.20    0.90
  -5   6   2    5.40    1.20
   4  -6  -2   62.39    2.80
   4  -6  -2   61.49    2.70
   3  -6  -2    3.00    0.90
   3  -6  -2    5.10    1.00
   3  -6  -2    3.40    0.80
   2  -6  -2    1.40    0.70
   2  -6  -2    2.00    0.80
   2  -6  -2    2.70    0.70
   1  -6  -2  192.98    6.30
   1  -6  -2  192.38    6.80
   1  -6  -2  194.38    6.50
   0  -6  -2  310.87    9.70
   0  -6  -2  301.67   10.20
  -1  -6  -2  340.47   10.80
  -1  -6  -2  347.27   11.50
   1   6   2  348.47   10.50
  -2  -6  -2   79.79    4.00
   2   6   2   75.69    3.00
  -3  -6  -2  695.93   21.70
   3   6   2  670.03   20.40
  -4  -6  -2  182.18    7.30
   4   6   2  174.98    5.90
  -5  -6  -2   50.09    3.70
   5   6   2   50.89    2.20
  -6  -6  -2  112.89    5.60
   6   6   2  111.99    4.10
  -7  -6  -2  379.36   15.40
  -8  -6  -2   -0.80    1.80
   8   6   2    4.20    1.10
 -12   7   2   14.00    2.20
  11  -7  -2    4.30    2.40
  10  -7  -2   16.20    2.50
  10  -7  -2   13.00    2.10
   9  -7  -2  299.57    9.70
   9  -7  -2  280.87   10.10
   8  -7  -2    7.50    1.60
   8  -7  -2   14.00    1.90
   7  -7  -2  244.98    8.40
   7  -7  -2  238.38    8.10
   6  -7  -2  165.18    6.00
   6  -7  -2  174.88    6.20
   5  -7  -2  702.63   21.30
   5  -7  -2  706.83   21.50
   4  -7  -2  267.87    8.80
   4  -7  -2  273.97    9.00
  -4   7   2  271.57    9.10
   3  -7  -2  617.64   19.00
   3  -7  -2  624.94   18.90
   3  -7  -2  628.84   19.10
   2  -7  -2   46.20    2.50
   2  -7  -2   47.60    2.60
   2  -7  -2   45.10    2.20
   1  -7  -2    2.40    0.90
   1  -7  -2    0.10    0.90
   1  -7  -2    2.20    0.80
   0  -7  -2   93.99    3.70
   0  -7  -2   93.89    4.20
  -1  -7  -2   99.19    4.60
  -2  -7  -2  212.58    8.10
   2   7   2  210.78    6.90
  -3  -7  -2  139.99    6.20
   3   7   2  147.19    5.00
  -4  -7  -2    2.10    1.60
   4   7   2    1.00    0.70
  -5  -7  -2    0.00    1.60
   5   7   2    0.80    0.80
  -6  -7  -2   41.00    3.80
   6   7   2   44.30    2.20
  -7  -7  -2   62.39    4.40
   7   7   2   63.29    2.80
 -12   8   2    5.00    1.90
  11  -8  -2   13.90    2.90
  10  -8  -2   60.89    3.30
  10  -8  -2   63.19    4.50
   9  -8  -2  212.18    8.40
   9  -8  -2  230.58    7.80
   8  -8  -2   11.40    1.90
   8  -8  -2   13.00    1.80
   7  -8  -2  197.88    7.00
   7  -8  -2  202.58    7.40
   6  -8  -2    7.30    1.50
   6  -8  -2    7.40    1.30
   5  -8  -2   15.30    1.70
   5  -8  -2   13.80    1.90
   4  -8  -2    1.80    1.00
   3  -8  -2  115.59    4.60
   3  -8  -2  117.99    4.60
   3  -8  -2  112.19    4.40
   2  -8  -2  186.38    6.50
   2  -8  -2  181.98    6.60
   2  -8  -2  198.38    6.90
   1  -8  -2    4.40    1.10
   1  -8  -2    2.50    1.20
   1  -8  -2    2.50    1.00
   0  -8  -2  183.48    7.10
   0  -8  -2  186.98    6.50
  -1  -8  -2  774.82   24.30
  -2  -8  -2  140.09    6.30
   2   8   2  151.58    5.20
  -3  -8  -2    3.70    1.90
   3   8   2    2.70    0.90
  -4  -8  -2  341.77   12.30
   4   8   2  345.77   10.80
  -5  -8  -2  346.37   12.50
   5   8   2  355.66   10.90
  -6  -8  -2   28.30    3.60
   6   8   2   31.50    2.00
 -12   9   2   42.60    3.30
 -11   9   2   36.10    2.90
  10  -9  -2    0.80    2.20
   9  -9  -2    0.30    1.20
   9  -9  -2   -0.20    1.90
   8  -9  -2    3.00    1.20
   8  -9  -2    0.10    1.50
   7  -9  -2   41.30    2.50
   7  -9  -2   37.90    3.20
   6  -9  -2  586.74   18.40
   6  -9  -2  576.24   18.00
   5  -9  -2  444.66   14.20
   5  -9  -2  459.25   14.50
   4  -9  -2  416.76   13.20
   4  -9  -2  422.06   13.50
   3  -9  -2   77.19    3.40
   3  -9  -2   72.19    3.60
   2  -9  -2   21.10    2.10
   2  -9  -2   25.10    2.50
   1  -9  -2   25.20    2.70
   1  -9  -2   25.70    2.10
   0  -9  -2  466.65   15.50
   0  -9  -2  471.85   14.60
  -1  -9  -2    0.00    1.60
  -2  -9  -2    0.50    1.70
   2   9   2   -0.40    0.80
  -3  -9  -2   53.49    4.10
   3   9   2   51.99    2.60
  -4  -9  -2   14.70    2.70
   4   9   2   12.50    1.70
  -5  -9  -2    4.90    2.20
   5   9   2    3.50    0.90
 -11  10   2   78.49    3.90
   9 -10  -2  138.79    6.40
   8 -10  -2   38.90    3.70
   8 -10  -2   39.90    2.60
   7 -10  -2   37.20    2.40
   7 -10  -2   31.30    3.30
   6 -10  -2  124.49    5.40
   6 -10  -2  123.69    4.90
   5 -10  -2   77.09    3.50
   5 -10  -2   74.29    4.00
   4 -10  -2   35.20    2.70
   4 -10  -2   33.20    2.40
   3 -10  -2    2.20    1.20
   2 -10  -2    6.60    1.90
   2 -10  -2    9.60    1.60
  -2  10   2    6.70    1.60
   1 -10  -2   92.29    4.00
   1 -10  -2   88.29    4.90
  -1  10   2   88.79    4.10
   0 -10  -2   -0.90    1.00
   0 -10  -2    2.60    1.70
  -1 -10  -2   60.49    4.20
   1  10   2   60.59    2.90
  -2 -10  -2  278.17   10.80
   2  10   2  304.37    9.40
  -3 -10  -2  293.07   10.80
   3  10   2  273.57    9.20
  -4 -10  -2   71.29    4.80
   4  10   2   63.39    2.90
 -10  11   2   -0.10    1.50
  -9  11   2   -0.30    1.30
   8 -11  -2   33.60    3.80
   7 -11  -2   13.00    2.30
   6 -11  -2  141.89    6.10
   5 -11  -2   84.49    4.30
   4 -11  -2  294.77   10.10
  -4  11   2  292.67    9.90
   3 -11  -2  274.67    9.60
  -3  11   2  285.27    9.60
   2 -11  -2  328.27   10.90
  -2  11   2  326.47   10.90
   1 -11  -2    2.80    1.20
   1 -11  -2    2.80    2.20
   0 -11  -2   21.40    3.80
  -1 -11  -2   31.90    4.10
   1  11   2   30.90    2.20
   2  11   2   11.20    1.60
  -3 -11  -2    5.30    2.60
   3  11   2    2.30    1.10
  -9  12   2   22.20    2.40
  -8  12   2  194.78    7.00
   7 -12  -2   74.79    4.70
  -7  12   2   69.79    3.70
   6 -12  -2    4.90    2.00
  -6  12   2    2.70    1.40
   5 -12  -2    3.10    1.70
  -5  12   2   -0.40    1.40
   4 -12  -2   10.10    1.80
  -4  12   2   20.60    2.60
   3 -12  -2   84.89    4.20
  -3  12   2   88.79    4.40
   2 -12  -2    7.60    1.60
   1 -12  -2   10.80    1.70
   0  12   2    2.40    1.20
   1  12   2  128.79    4.80
  -8  13   2    2.30    1.40
  -7  13   2   32.00    2.70
   6 -13  -2   29.30    3.50
  -6  13   2   22.60    2.60
   5 -13  -2   24.90    3.20
  -5  13   2   34.20    3.00
   4 -13  -2  123.39    5.30
  -4  13   2  106.19    5.40
   3 -13  -2  254.97    9.00
   2 -13  -2   49.50    3.30
   1 -14   3  140.89    5.70
   2 -14   3   66.89    3.80
  -3  14  -3    5.60    1.70
   3 -14   3    2.70    1.70
  -4  14  -3   52.69    3.20
   4 -14   3   51.29    3.60
  -5  14  -3   75.79    3.70
   5 -14   3   80.89    4.30
  -6  14  -3   40.50    2.80
   6 -14   3   38.60    3.60
  -1 -13   3    1.20    1.30
   0 -13   3  305.17   10.20
   1 -13   3    0.50    1.30
  -2  13  -3    1.60    1.50
  -3  13  -3   13.90    2.20
   3 -13   3   11.00    2.10
  -4  13  -3   12.70    2.10
   4 -13   3   13.00    2.80
  -5  13  -3   51.69    3.60
   5 -13   3   47.70    4.10
  -6  13  -3    7.70    1.40
   6 -13   3    8.00    2.00
  -7  13  -3    0.40    1.20
   7 -13   3   -1.70    1.90
  -8  13  -3   47.60    2.90
   8 -13   3   46.30    4.00
   3  12  -3   56.69    2.80
  -2 -12   3    6.30    1.40
  -1 -12   3  116.59    4.80
   0 -12   3   12.10    2.10
  -1  12  -3  346.47   11.20
   1 -12   3  342.87   11.50
  -2  12  -3   39.90    2.70
   2 -12   3   47.30    3.00
  -3  12  -3  113.19    4.60
   3 -12   3  121.19    5.20
  -4  12  -3   81.09    3.70
   4 -12   3   80.39    4.20
  -5  12  -3  248.68    8.40
   5 -12   3  244.78    8.90
  -6  12  -3    2.00    1.20
   6 -12   3    3.40    1.70
  -7  12  -3  105.99    4.90
   7 -12   3  105.69    5.20
  -8  12  -3   13.20    1.90
   8 -12   3   11.80    2.30
  -9  12  -3    1.30    1.30
   9 -12   3    0.70    1.90
   5  11  -3  153.38    5.40
  -5 -11   3  153.48    7.80
   4  11  -3   34.00    2.20
  -4 -11   3   36.30    4.90
  -3 -11   3  115.99    6.80
  -2 -11   3  105.09    4.40
  -1 -11   3   91.49    4.00
   0  11  -3   67.79    3.20
   0 -11   3   68.99    3.50
  -1  11  -3  441.26   13.80
   1 -11   3  443.66   14.30
  -2  11  -3    2.20    1.10
   2 -11   3   -0.20    1.30
  -3  11  -3   11.10    1.70
   3 -11   3   13.70    2.30
  -4  11  -3   25.90    2.20
   4 -11   3   30.20    2.60
  -5  11  -3   12.70    1.70
   5 -11   3    9.00    1.70
  -6  11  -3   97.79    4.10
   6 -11   3   92.89    4.60
  -7  11  -3    5.20    1.30
   7 -11   3    5.40    1.70
  -8  11  -3   37.50    2.50
   8 -11   3   41.80    3.50
  -9  11  -3    5.50    1.50
   9 -11   3    6.20    2.00
 -10  11  -3  193.48    6.90
   6  10  -3    9.50    1.40
  -6 -10   3    5.60    2.50
   5  10  -3    1.50    0.90
  -5 -10   3   -0.60    2.40
   4  10  -3   -0.40    0.90
  -4 -10   3   -1.80    2.30
  -3 -10   3    8.70    2.30
  -2 -10   3   67.99    4.70
  -2 -10   3   69.69    3.40
  -1 -10   3  115.49    4.70
   0  10  -3   36.90    2.50
   0 -10   3   38.90    2.60
  -1  10  -3   24.30    1.90
   1 -10   3   28.60    2.30
  -2  10  -3  685.23   20.70
   2 -10   3  682.43   21.20
  -3  10  -3   98.59    3.90
   3 -10   3   96.59    4.40
  -4  10  -3  275.97    9.00
   4 -10   3  276.27    9.50
  -5  10  -3  194.78    6.70
   5 -10   3  190.38    7.20
  -6  10  -3  161.38    5.80
   6 -10   3  155.28    6.30
  -7  10  -3   28.90    2.20
   7 -10   3   27.70    2.80
  -8  10  -3  140.79    5.40
   8 -10   3  146.59    6.00
  -9  10  -3   11.70    1.70
   9 -10   3   19.20    2.90
 -10  10  -3   51.99    3.10
  10 -10   3   51.89    3.90
   7   9  -3   63.09    2.70
  -7  -9   3   61.39    4.70
   6   9  -3  238.18    7.70
  -6  -9   3  232.28    9.60
   5   9  -3    2.00    0.90
  -5  -9   3    2.00    1.90
   4   9  -3  181.88    6.10
  -4  -9   3  176.78    7.60
  -3  -9   3  296.77    9.80
  -3  -9   3  308.47   11.10
  -2  -9   3  486.05   15.20
  -1  -9   3  243.98    8.30
   0   9  -3  373.96   11.40
   0  -9   3  357.16   11.80
  -1   9  -3   56.99    2.60
   1  -9   3   57.89    3.10
   2  -9   3  180.18    6.60
  -3   9  -3  106.29    4.10
   3  -9   3  105.99    4.50
  -4   9  -3    1.20    0.90
   4  -9   3    0.10    1.00
  -5   9  -3  249.58    8.20
   5  -9   3  241.98    8.60
  -6   9  -3   47.90    2.50
   6  -9   3   47.60    3.10
  -7   9  -3  142.69    5.20
   7  -9   3  133.39    5.70
  -8   9  -3    3.60    1.20
   8  -9   3    4.20    1.70
  -9   9  -3    1.60    1.30
   9  -9   3    2.40    1.50
  10  -9   3    4.00    1.70
 -11   9  -3  264.97    9.00
   8   8  -3  106.19    4.00
  -8  -8   3  107.39    5.80
   7   8  -3    5.60    1.00
   6   8  -3    2.80    0.80
  -6  -8   3    0.70    1.80
   5   8  -3   35.70    2.00
  -5  -8   3   32.60    3.50
   4   8  -3   68.59    2.90
  -4  -8   3   72.29    4.30
  -3  -8   3   43.50    3.30
  -3  -8   3   40.70    2.40
  -2  -8   3  170.78    6.20
  -2  -8   3  181.48    7.00
   1   8  -3  143.49    4.90
  -1  -8   3  150.08    5.40
  -1  -8   3  149.59    5.90
   0   8  -3  482.65   14.70
   0  -8   3  491.05   15.30
   0  -8   3  482.25   15.20
  -1   8  -3  212.28    6.90
   1  -8   3  207.28    7.30
  -2   8  -3   72.79    3.00
   2  -8   3   70.69    3.40
  -3   8  -3  968.80   29.30
   3  -8   3 1004.10   29.70
  -4   8  -3  144.19    6.10
   4  -8   3  141.19    6.80
  -5   8  -3   51.29    2.50
   5  -8   3   53.09    2.90
  -6   8  -3  204.18    7.00
   6  -8   3  205.18    7.40
  -7   8  -3  174.88    6.10
   7  -8   3  167.98    6.50
  -8   8  -3   13.20    1.90
   8  -8   3   13.90    2.20
  -9   8  -3   30.40    2.40
   9  -8   3   22.10    2.80
 -10   8  -3   -0.20    1.30
  10  -8   3    0.90    1.60
 -11   8  -3   17.90    2.70
  11  -8   3    9.10    2.10
   9   7  -3   75.29    3.30
  -9  -7   3   81.59    5.10
   8   7  -3   20.10    1.70
  -8  -7   3   21.60    3.30
   7   7  -3   62.09    2.60
  -7  -7   3   56.79    4.30
   6   7  -3  193.48    6.30
  -6  -7   3  184.18    7.70
   5   7  -3  485.25   14.90
  -5  -7   3  496.15   16.40
  -4  -7   3   27.40    2.80
  -3  -7   3  952.00   28.80
  -3  -7   3  919.21   27.90
   2   7  -3  279.07    8.70
  -2  -7   3  289.67    9.30
  -2  -7   3  289.07    9.80
   1   7  -3  826.22   24.70
  -1  -7   3  854.91   25.50
  -1  -7   3  836.02   25.20
   0   7  -3  452.25   13.80
   0  -7   3  462.65   14.30
   0  -7   3  455.85   14.20
  -1   7  -3 1174.78   34.80
   1  -7   3 1166.48   35.20
   1  -7   3 1206.78   34.80
  -2   7  -3  170.28    5.80
   2  -7   3  179.58    6.20
  -3   7  -3  133.89    4.70
   3  -7   3  131.69    5.00
  -4   7  -3  223.78    7.30
   4  -7   3  224.18    7.70
  -5   7  -3  199.68    6.80
   5  -7   3  210.28    7.30
  -6   7  -3   20.40    1.60
   6  -7   3   17.20    1.90
  -7   7  -3   63.29    2.90
   7  -7   3   56.99    3.20
  -8   7  -3   84.99    3.80
   8  -7   3   87.69    4.10
  -9   7  -3    7.20    1.40
   9  -7   3    3.60    1.50
 -10   7  -3   -0.60    1.30
  10  -7   3    2.00    1.50
  11  -7   3   14.70    2.50
   9   6  -3   40.10    2.20
  -9  -6   3   38.10    3.70
   8   6  -3    3.70    0.90
  -8  -6   3    1.80    1.80
   7   6  -3  142.29    4.90
  -7  -6   3  140.09    6.40
   6   6  -3    1.80    0.70
  -6  -6   3    1.80    1.70
   5   6  -3   28.80    1.70
  -5  -6   3   31.00    2.80
  -4  -6   3   39.00    2.90
   3   6  -3   14.90    0.90
  -3  -6   3   14.00    2.00
  -3  -6   3   15.90    1.40
   2   6  -3  187.98    5.70
  -2  -6   3  177.28    6.60
  -2  -6   3  188.78    6.30
   1   6  -3  257.47    7.90
  -1  -6   3  261.07    8.40
  -1  -6   3  254.37    8.50
   0   6  -3  584.24   16.70
   0  -6   3  566.94   17.10
   0  -6   3  533.15   17.20
  -1   6  -3  723.53   21.80
   1  -6   3  735.13   21.70
   1  -6   3  747.83   22.20
  -2   6  -3  720.13   21.30
   2  -6   3  715.03   21.70
  -3   6  -3  220.08    6.90
   3  -6   3  206.68    7.20
  -4   6  -3  542.05   16.20
   4  -6   3  525.65   16.50
  -5   6  -3   10.00    1.40
   5  -6   3    7.00    1.20
  -6   6  -3  215.58    7.20
  -7   6  -3  195.78    6.80
   7  -6   3  207.98    7.30
  -8   6  -3   74.49    3.30
   8  -6   3   65.89    3.50
  -9   6  -3   33.80    2.50
   9  -6   3   31.30    2.80
 -10   6  -3   -2.20    1.50
  10  -6   3    1.30    1.50
  11  -6   3   63.79    3.90
  10   5  -3   14.40    1.80
 -10  -5   3   18.30    3.30
   9   5  -3   56.99    2.70
  -9  -5   3   57.19    4.50
   8   5  -3   71.99    3.00
  -8  -5   3   81.39    4.70
   7   5  -3   96.79    3.50
  -7  -5   3   96.59    5.10
   6   5  -3  226.18    7.20
  -6  -5   3  226.08    8.60
  -4  -5   3  516.95   16.60
   3   5  -3  536.15   16.10
  -3  -5   3  553.64   16.60
  -3  -5   3  560.94   17.30
   2   5  -3  339.17   10.20
  -2  -5   3  349.27   10.70
  -2  -5   3  335.87   11.00
   1   5  -3  501.45   15.30
  -1  -5   3  523.15   15.90
  -1  -5   3  532.45   15.80
   0   5  -3 3190.08   96.89
   0   5  -3 3182.68  119.99
   0  -5   3 3139.49   97.99
   0  -5   3 3302.17  122.49
  -1   5  -3 1355.76   38.40
   1  -5   3 1296.47   38.10
   1  -5   3 1290.27   38.70
  -2   5  -3  193.88    6.30
   2  -5   3  202.18    6.60
  -3   5  -3    8.70    1.00
   3  -5   3   14.30    1.40
  -4   5  -3    2.00    0.70
   4  -5   3    1.80    0.80
  -5   5  -3  275.87    8.90
   5  -5   3  284.37    9.10
  -6   5  -3   -0.50    0.70
   6  -5   3    1.10    0.90
  -7   5  -3   56.09    2.70
   7  -5   3   60.29    3.00
  -8   5  -3  115.19    4.50
   8  -5   3  111.69    4.70
  -9   5  -3   49.60    2.90
   9  -5   3   49.60    3.20
  10  -5   3    3.40    1.60
  11  -5   3   30.00    2.90
 -11  -4   3   40.50    3.90
  10   4  -3  251.07    8.10
 -10  -4   3  234.78    9.50
   9   4  -3  302.17    9.80
  -9  -4   3  317.67   11.40
   8   4  -3   24.50    1.60
  -8  -4   3   27.20    2.90
   7   4  -3   12.10    1.20
  -7  -4   3   14.40    2.60
   6   4  -3  104.39    3.80
  -6  -4   3  101.39    4.90
   5   4  -3  148.69    4.90
  -5  -4   3  148.29    5.90
   4   4  -3   62.79    2.10
   4   4  -3   65.29    2.50
  -4  -4   3   61.49    3.30
   3   4  -3   11.80    0.60
  -3  -4   3   11.10    1.70
  -3  -4   3   11.40    1.10
   2   4  -3  241.18    7.40
  -2  -4   3  256.77    7.90
  -2  -4   3  247.38    8.20
  -1  -4   3  255.57    8.10
  -1  -4   3  258.27    8.20
   0   4  -3  278.27    8.40
   0  -4   3  269.67    8.60
   0  -4   3  281.27    8.40
  -1   4  -3  413.16   12.40
   1  -4   3  413.76   12.60
  -2   4  -3  537.25   16.50
   2  -4   3  574.34   16.80
  -3   4  -3 1374.46   41.40
   3  -4   3 1461.15   41.60
  -4   4  -3  596.34   17.90
  -4   4  -3  600.84   17.80
   4  -4   3  599.84   18.10
  -5   4  -3    3.60    0.80
   5  -4   3    2.70    0.80
  -6   4  -3   22.50    1.60
   6  -4   3   21.20    1.80
  -7   4  -3   51.39    2.50
   7  -4   3   48.40    2.70
  -8   4  -3   85.99    3.60
   8  -4   3   78.69    3.70
   9  -4   3  385.76   12.50
  10  -4   3  101.99    4.60
  11  -4   3    3.60    1.50
  11   3  -3   -0.10    1.30
 -11  -3   3    2.40    2.30
  10   3  -3   -0.30    1.00
 -10  -3   3   -2.20    1.70
   9   3  -3  115.99    4.30
  -9  -3   3  118.49    5.80
   8   3  -3  409.76   12.90
  -8  -3   3  437.66   14.50
   7   3  -3  273.07    8.40
  -7  -3   3  262.17    9.70
   6   3  -3  152.08    4.90
  -6  -3   3  146.79    6.10
   5   3  -3  591.54   17.70
   5   3  -3  604.14   17.50
  -5  -3   3  593.54   18.70
   4   3  -3 1114.69   32.50
   4   3  -3 1138.69   32.70
  -4  -3   3 1100.19   33.50
   3   3  -3  302.27    9.10
  -3  -3   3  310.47    9.40
  -3  -3   3  313.17   10.00
   2   3  -3 3243.68  122.69
  -2  -3   3 3300.37  123.69
  -2  -3   3 3040.00   94.59
   1   3  -3  187.08    5.60
  -1  -3   3  183.48    5.90
  -1  -3   3  188.48    6.00
   0   3  -3  737.13   21.40
   0  -3   3  718.53   21.40
   0  -3   3  740.13   21.60
   1  -3   3  202.28    6.60
  -2   3  -3 1806.32   53.69
   2  -3   3 1897.01   53.89
  -3   3  -3   77.39    2.80
  -3   3  -3   79.59    2.80
   3  -3   3   81.39    3.00
  -4   3  -3  810.02   23.80
  -4   3  -3  786.92   23.60
   4  -3   3  803.92   23.80
  -5   3  -3   53.19    2.60
  -5   3  -3   48.70    2.20
   5  -3   3   53.29    2.40
  -6   3  -3   69.89    3.50
  -6   3  -3   65.19    2.70
   6  -3   3   68.49    3.00
  -7   3  -3  156.98    5.30
  -7   3  -3  154.98    6.20
   7  -3   3  148.89    5.50
   8  -3   3    3.60    1.20
  -9   3  -3   -4.30    1.90
   9  -3   3   -0.80    1.00
 -10   3  -3    2.90    2.50
  10  -3   3    3.00    1.30
  11  -3   3    7.50    1.60
  11   2  -3   86.39    4.10
 -11  -2   3   92.19    5.40
  10   2  -3  183.48    6.70
 -10  -2   3  210.08    8.30
   9   2  -3  158.48    5.50
  -9  -2   3  155.58    6.90
   8   2  -3  465.05   14.10
  -8  -2   3  461.75   15.50
   7   2  -3  252.97    7.80
  -7  -2   3  237.98    9.00
   6   2  -3    0.90    0.50
   6   2  -3    1.00    0.60
  -6  -2   3    2.40    1.20
   5   2  -3    3.80    0.70
   5   2  -3    5.30    0.70
  -5  -2   3    4.30    1.20
   4   2  -3  190.38    5.70
   4   2  -3  184.38    5.80
  -4  -2   3  186.98    6.60
   3   2  -3  140.89    4.30
  -3  -2   3  141.79    5.10
   2   2  -3   12.20    0.60
  -2  -2   3   13.70    1.20
  -2  -2   3   13.80    0.90
   1   2  -3   69.39    2.20
  -1  -2   3   72.49    2.40
  -1  -2   3   68.09    2.50
   0   2  -3   13.10    0.70
   0  -2   3   13.80    0.90
   0  -2   3   13.40    0.80
  -1   2  -3 4267.17  153.08
   1  -2   3 4363.16  152.08
  -2   2  -3    7.50    0.70
  -2   2  -3    8.20    0.80
   2  -2   3    7.30    0.80
  -3   2  -3 1175.78   35.40
  -3   2  -3 1162.48   35.10
   3  -2   3 1282.77   35.30
  -4   2  -3    5.20    0.70
  -4   2  -3    4.60    1.00
   4  -2   3    5.80    0.80
  -5   2  -3  245.98    7.80
  -5   2  -3  255.57    8.50
   5  -2   3  250.77    8.00
  -6   2  -3   14.50    2.00
  -6   2  -3   12.90    1.20
   6  -2   3   15.20    1.40
  -7   2  -3  363.36   11.50
  -7   2  -3  362.26   12.30
   7  -2   3  363.96   11.50
  -8   2  -3    7.30    2.00
   8  -2   3    3.60    1.00
  -9   2  -3  243.18    9.70
   9  -2   3  256.77    8.50
 -10   2  -3  248.98   10.20
  10  -2   3  256.17    8.70
  11  -2   3   61.89    3.40
  12   1  -3  110.49    5.00
 -12  -1   3  114.29    6.30
  11   1  -3    6.40    1.60
 -11  -1   3    8.00    3.40
  10   1  -3   80.19    3.60
 -10  -1   3   83.19    5.00
   9   1  -3   36.70    2.10
  -9  -1   3   37.80    3.40
   8   1  -3   30.10    1.80
  -8  -1   3   29.40    2.90
   7   1  -3 1423.36   41.00
   7   1  -3 1351.86   40.90
  -7  -1   3 1426.36   42.20
   6   1  -3  209.68    6.50
   6   1  -3  206.88    6.60
  -6  -1   3  211.08    7.60
   5   1  -3  322.77    9.50
  -5  -1   3  306.07   10.40
   4   1  -3 1854.71   53.39
  -4  -1   3 1831.62   54.09
   3   1  -3  669.43   19.40
   3   1  -3  664.33   19.40
  -3  -1   3  662.53   20.00
   2   1  -3   18.70    0.80
  -2  -1   3   16.60    0.80
  -2  -1   3   17.80    1.30
   1   1  -3 2876.71  105.89
  -1  -1   3 3036.10  106.99
   0   1  -3  105.39    3.30
   0   1  -3  103.79    3.20
   0  -1   3  106.09    3.30
  -1   1  -3  163.78    5.10
  -1   1  -3  172.88    5.30
   1  -1   3  170.58    5.20
  -2   1  -3  255.77    7.90
  -2   1  -3  248.68    7.50
   2  -1   3  255.67    7.70
  -3   1  -3 1053.29   30.90
  -3   1  -3 1081.79   31.50
   3  -1   3 1052.59   31.00
  -4   1  -3  136.59    5.00
  -4   1  -3  125.49    4.20
   4  -1   3  136.29    4.40
  -5   1  -3  977.90   28.80
  -5   1  -3  996.70   29.80
   5  -1   3  987.90   29.10
  -6   1  -3  120.59    5.20
   6  -1   3  129.19    4.50
  -7   1  -3   16.90    2.50
   7  -1   3   17.80    1.50
  -8   1  -3   35.10    3.40
   8  -1   3   28.90    2.00
  -9   1  -3   33.80    3.70
   9  -1   3   31.80    2.30
 -10   1  -3   51.79    4.60
  10  -1   3   47.80    2.80
 -11   1  -3   14.30    3.30
  11  -1   3   11.20    1.90
  12   0  -3    9.60    1.90
 -12   0   3   13.20    3.10
  11   0  -3  118.39    5.10
 -11   0   3  130.59    6.50
  10   0  -3   35.70    2.50
 -10   0   3   32.40    3.60
   9   0  -3  345.37   10.80
  -9   0   3  331.97   12.00
   8   0  -3  171.88    5.80
  -8   0   3  167.08    6.80
   7   0  -3 1025.30   30.70
   7   0  -3 1032.60   30.60
  -7   0   3 1063.59   31.70
   6   0  -3    8.50    0.90
  -6   0   3    7.70    1.50
   5   0  -3   11.50    0.80
   5   0  -3   10.30    0.90
  -5   0   3   11.90    1.80
   4   0  -3   31.00    1.20
   4   0  -3   28.30    1.50
  -4   0   3   42.00    3.00
   3   0  -3  668.23   19.40
   3   0  -3  671.73   19.60
   2   0  -3  442.36   12.90
   2   0  -3  421.96   12.70
  -2   0   3  453.95   13.30
   1   0  -3  263.37    7.60
  -1   0   3  251.97    7.50
   0   0  -3  817.32   24.00
  -1   0  -3  612.64   17.50
  -1   0  -3  592.84   17.90
   1   0   3  603.14   17.60
  -2   0  -3  129.39    3.90
   2   0   3  129.49    4.10
  -3   0  -3   62.59    2.00
   3   0   3   63.69    2.30
  -4   0  -3  402.66   13.10
  -4   0  -3  415.66   12.00
   4   0   3  410.96   12.40
  -5   0  -3  129.79    4.70
  -5   0  -3  153.88    5.70
   5   0   3  142.69    4.80
  -6   0  -3  445.36   14.60
  -7   0  -3    8.20    1.80
   7   0   3    7.60    1.20
  -8   0  -3  161.68    6.90
   8   0   3  158.98    5.70
  -9   0  -3    8.80    2.00
   9   0   3    9.40    1.60
 -10   0  -3  303.37   11.50
  10   0   3  308.77   10.10
 -11   0  -3  127.49    7.00
  11   0   3  130.49    5.20
  12  -1  -3    5.60    2.40
 -12   1   3    4.70    2.40
  11  -1  -3   63.49    3.60
 -11   1   3   60.59    4.70
  10  -1  -3  178.08    6.50
 -10   1   3  184.28    7.70
   9  -1  -3   33.90    2.20
  -9   1   3   32.00    3.40
   8  -1  -3   25.60    1.70
   7  -1  -3   29.20    1.80
   7  -1  -3   27.50    1.60
  -7   1   3   26.30    2.60
   6  -1  -3 2577.64   75.09
  -6   1   3 2593.64   75.89
   5  -1  -3   45.50    1.80
  -5   1   3   46.50    2.60
   4  -1  -3 1087.69   31.70
   4  -1  -3 1100.59   31.90
  -4   1   3 1088.09   32.50
   3  -1  -3    1.30    0.30
   3  -1  -3    1.80    0.50
  -3   1   3    0.70    0.60
   2  -1  -3  859.81   25.00
   2  -1  -3  862.61   25.20
  -2   1   3  873.31   25.50
   1  -1  -3  926.91   27.60
   1  -1  -3  973.30   27.80
   0  -1  -3  390.26   11.40
   0  -1  -3  379.86   11.00
   0   1   3  352.76   10.90
  -1  -1  -3   10.00    0.50
   1   1   3   10.60    0.60
  -2  -1  -3  654.03   19.40
  -2  -1  -3  686.43   20.30
   2   1   3  671.43   19.60
  -3  -1  -3    7.40    1.40
  -3  -1  -3    5.10    0.40
   3   1   3    6.00    0.70
  -4  -1  -3  279.97    9.50
   4   1   3  278.47    8.60
  -5  -1  -3  554.44   17.90
   5   1   3  575.24   16.90
  -6  -1  -3  415.36   13.80
   6   1   3  408.96   12.60
  -7  -1  -3   39.60    3.30
   7   1   3   41.10    2.10
  -8  -1  -3   34.40    3.30
   8   1   3   25.40    1.90
  -9  -1  -3  136.79    6.50
   9   1   3  144.99    5.30
 -10  -1  -3    1.80    2.10
  10   1   3    2.20    1.20
  12  -2  -3   50.79    3.90
  11  -2  -3   53.89    3.60
 -11   2   3   64.59    4.70
  10  -2  -3  263.17    8.90
 -10   2   3  258.97   10.00
   9  -2  -3    9.30    1.40
  -9   2   3   12.40    2.60
   8  -2  -3  215.18    7.10
   8  -2  -3  210.28    7.20
  -8   2   3  210.08    8.10
   7  -2  -3   99.29    3.80
   7  -2  -3   94.89    3.60
  -7   2   3  100.89    4.50
   6  -2  -3  977.30   28.50
   6  -2  -3  952.20   28.40
  -6   2   3  964.30   29.20
   5  -2  -3   29.30    1.60
   5  -2  -3   31.40    1.50
  -5   2   3   29.90    2.10
   4  -2  -3  967.90   28.10
   4  -2  -3  932.31   27.70
  -4   2   3  943.51   28.30
   3  -2  -3   36.70    1.60
   3  -2  -3   35.00    1.40
   2  -2  -3  390.26   12.00
   2  -2  -3  422.16   11.90
   2  -2  -3  381.06   11.70
   1  -2  -3  424.96   12.30
   1  -2  -3  411.56   12.10
   1  -2  -3  403.56   12.50
   0  -2  -3 1539.75   45.10
  -1  -2  -3  155.18    5.50
  -1  -2  -3  155.28    4.70
   1   2   3  156.08    4.80
  -2  -2  -3    6.10    1.10
  -2  -2  -3    6.30    0.50
   2   2   3    5.70    0.60
  -3  -2  -3 1236.38   36.40
   3   2   3 1196.08   35.50
  -4  -2  -3  146.79    5.80
   4   2   3  147.99    4.80
  -5  -2  -3   47.00    3.20
   5   2   3   48.80    2.10
  -6  -2  -3   32.20    2.90
   6   2   3   29.30    1.70
  -7  -2  -3  110.69    5.30
   7   2   3  107.59    4.00
  -8  -2  -3  140.69    6.40
   8   2   3  139.09    5.10
  -9  -2  -3  248.88    9.40
   9   2   3  224.08    8.90
 -10  -2  -3   70.09    4.90
  10   2   3   74.49    3.50
  12  -3  -3    8.90    2.30
 -12   3   3   15.60    3.20
  11  -3  -3    0.20    1.50
 -11   3   3   -2.30    2.30
  10  -3  -3    5.10    1.50
  10  -3  -3    8.90    1.70
 -10   3   3    6.00    2.30
  -9   3   3   83.29    4.80
   8  -3  -3   73.49    3.40
   8  -3  -3   78.49    3.40
  -8   3   3   82.79    4.20
   7  -3  -3  250.97    8.30
   7  -3  -3  249.58    8.20
  -7   3   3  257.37    9.00
   6  -3  -3   35.40    1.80
   6  -3  -3   38.30    2.10
  -6   3   3   38.50    2.50
   5  -3  -3  159.68    5.40
   5  -3  -3  160.88    5.20
  -5   3   3  156.78    5.80
   4  -3  -3  251.67    7.70
   4  -3  -3  235.68    7.50
  -4   3   3  239.48    8.00
   3  -3  -3 2374.56   65.59
  -3   3   3 2126.59   65.59
   2  -3  -3   33.40    1.50
   2  -3  -3   29.60    1.60
   2  -3  -3   31.60    1.40
   1  -3  -3 2640.14   80.89
  -1   3   3 2638.54   82.79
  -1   3   3 2697.93   80.29
   0  -3  -3  165.38    5.20
   0  -3  -3  161.68    5.70
   0  -3  -3  164.78    5.10
  -1  -3  -3    7.40    1.30
  -1  -3  -3   10.70    0.70
   1   3   3    9.90    0.80
  -2  -3  -3  197.48    7.00
   2   3   3  191.68    6.10
  -3  -3  -3  498.45   15.80
   3   3   3  492.25   14.80
  -4  -3  -3    8.60    1.80
   4   3   3    8.00    0.90
  -5  -3  -3  716.93   22.10
   5   3   3  683.63   20.80
  -6  -3  -3  221.98    8.50
   6   3   3  226.38    7.20
  -7  -3  -3   74.59    4.40
   7   3   3   72.99    3.00
  -8  -3  -3  105.29    5.50
   8   3   3  103.49    4.10
  -9  -3  -3   -0.10    1.70
   9   3   3    0.60    0.90
  12  -4  -3   32.50    3.90
 -12   4   3   29.60    5.00
  11  -4  -3   34.10    3.50
  11  -4  -3   31.00    3.20
 -11   4   3   38.10    4.60
  10  -4  -3   15.20    2.00
  10  -4  -3   18.20    2.70
 -10   4   3   19.60    3.50
   9  -4  -3  257.57   11.30
   9  -4  -3  330.97   10.20
  -9   4   3  324.27   11.10
   8  -4  -3  105.99    4.20
   8  -4  -3  104.49    4.30
  -8   4   3  106.09    4.90
   7  -4  -3    4.20    1.00
   7  -4  -3    4.80    1.00
  -7   4   3    4.40    1.40
   6  -4  -3  376.46   11.50
   6  -4  -3  369.36   11.40
  -6   4   3  355.56   12.00
   5  -4  -3 1107.89   32.00
   5  -4  -3 1081.69   32.10
  -5   4   3 1066.99   32.50
   4  -4  -3   27.50    1.60
   4  -4  -3   26.70    1.50
  -4   4   3   26.10    1.80
   3  -4  -3  160.18    5.30
   3  -4  -3  165.88    5.40
   2  -4  -3   69.89    2.80
   2  -4  -3   76.89    3.00
   1  -4  -3  478.35   14.20
   1  -4  -3  481.95   14.20
   1  -4  -3  461.25   14.60
   0  -4  -3    0.00    0.70
   0  -4  -3    0.50    0.50
   0  -4  -3    1.00    0.50
  -1  -4  -3  324.97    9.50
  -1  -4  -3  309.67   10.40
   1   4   3  311.57    9.60
  -2  -4  -3   88.19    4.10
   2   4   3   94.39    3.20
  -3  -4  -3    3.40    1.20
   3   4   3    3.00    0.70
  -4  -4  -3  283.97   10.10
   4   4   3  292.97    8.90
  -5  -4  -3   15.80    2.50
   5   4   3   12.90    1.20
  -6  -4  -3  106.09    5.20
   6   4   3  108.59    3.90
  -7  -4  -3  104.79    5.40
   7   4   3  101.09    3.90
   8   4   3  269.57   10.00
  -9  -4  -3   84.79    5.20
   9   4   3   82.49    3.60
  11  -5  -3   48.80    4.10
  11  -5  -3   49.20    3.40
 -11   5   3   62.39    5.30
  10  -5  -3   -0.80    1.50
  10  -5  -3   -1.20    1.30
 -10   5   3    0.70    2.30
   9  -5  -3    1.70    1.70
   9  -5  -3    4.50    1.40
   8  -5  -3   59.59    3.10
   8  -5  -3   65.39    3.30
  -8   5   3   66.79    3.90
   7  -5  -3    0.60    0.90
   7  -5  -3   -1.00    0.80
  -7   5   3    1.60    1.30
   6  -5  -3   55.19    2.70
   6  -5  -3   59.89    2.80
  -6   5   3   59.19    3.20
   5  -5  -3   45.00    2.20
   5  -5  -3   38.70    2.10
  -5   5   3   41.00    2.50
   4  -5  -3  207.98    6.80
  -4   5   3  202.08    7.00
   3  -5  -3  931.61   27.60
   3  -5  -3  909.81   27.60
   3  -5  -3  950.50   27.60
   2  -5  -3  257.57    8.00
   2  -5  -3  246.88    8.00
   2  -5  -3  254.57    8.30
   1  -5  -3  512.15   16.00
   1  -5  -3  525.45   15.60
   1  -5  -3  511.65   15.50
   0  -5  -3  789.62   24.10
   0  -5  -3  798.52   23.30
   0  -5  -3  779.52   23.40
  -1  -5  -3    9.00    1.00
  -1  -5  -3    9.20    1.60
  -2  -5  -3   63.09    3.40
   2   5   3   62.39    2.50
  -3  -5  -3  243.88    8.90
   3   5   3  247.38    7.80
  -4  -5  -3   93.69    4.80
   4   5   3  105.19    3.70
  -5  -5  -3    5.80    1.70
   5   5   3    6.10    1.10
  -6  -5  -3  293.47   10.80
   6   5   3  293.37    9.30
  -7  -5  -3   76.29    4.70
   7   5   3   73.09    3.10
  -8  -5  -3  103.49    5.50
   8   5   3   90.49    3.80
  11  -6  -3   47.20    4.20
  11  -6  -3   35.50    2.90
  10  -6  -3   36.60    2.60
  10  -6  -3   38.60    3.60
   9  -6  -3   11.60    1.80
   9  -6  -3   10.40    1.80
   8  -6  -3  401.26   12.70
   8  -6  -3  396.86   12.90
   7  -6  -3   60.89    3.10
   7  -6  -3   60.59    2.90
   6  -6  -3  106.59    4.30
   6  -6  -3  106.39    4.20
  -6   6   3  108.49    4.60
   5  -6  -3  453.35   14.20
   5  -6  -3  468.95   14.30
  -5   6   3  453.85   14.60
   4  -6  -3  219.78    7.40
   4  -6  -3  229.78    7.50
  -4   6   3  228.68    7.80
   3  -6  -3  387.96   12.10
   3  -6  -3  390.56   12.10
   3  -6  -3  390.66   12.30
   2  -6  -3  235.48    7.70
   2  -6  -3  234.68    8.00
   2  -6  -3  244.18    7.80
   1  -6  -3   65.19    3.10
   1  -6  -3   62.89    2.60
   1  -6  -3   59.69    2.70
   0  -6  -3   27.00    1.70
   0  -6  -3   30.30    1.70
   0  -6  -3   31.70    2.30
  -1  -6  -3    4.00    1.30
  -2  -6  -3    2.30    1.30
   2   6   3    2.70    0.80
  -3  -6  -3   58.99    3.60
   3   6   3   56.99    2.50
  -4  -6  -3    5.90    1.80
   4   6   3    5.50    0.90
  -5  -6  -3  189.48    7.80
   5   6   3  187.48    6.20
  -6  -6  -3  150.98    6.80
   6   6   3  152.88    5.30
  -7  -6  -3   83.49    4.70
   7   6   3   82.69    3.40
  -8  -6  -3   25.30    3.50
   8   6   3   17.60    1.70
  11  -7  -3    9.20    1.70
  10  -7  -3    2.20    1.90
  10  -7  -3    1.00    1.30
   9  -7  -3   16.50    2.30
   9  -7  -3   13.80    2.00
   8  -7  -3   61.39    3.20
   8  -7  -3   61.99    3.60
   7  -7  -3    6.80    1.30
   7  -7  -3    5.90    1.40
   6  -7  -3   18.00    1.80
   6  -7  -3   18.80    1.90
   5  -7  -3    1.50    0.90
   5  -7  -3    2.40    1.00
  -5   7   3    2.10    1.20
   4  -7  -3    1.80    0.90
   4  -7  -3    3.50    1.00
  -4   7   3    2.10    1.10
   3  -7  -3   25.00    1.80
   3  -7  -3   20.70    1.80
   3  -7  -3   18.20    1.70
   2  -7  -3  317.77   10.20
   2  -7  -3  315.97   10.30
   2  -7  -3  332.87   10.70
   1  -7  -3  162.98    6.20
   1  -7  -3  157.98    5.60
   1  -7  -3  164.48    5.60
   0  -7  -3  784.62   24.50
   0  -7  -3  783.82   23.80
   0  -7  -3  813.62   23.70
  -1  -7  -3  377.56   12.90
   1   7   3  390.96   11.90
  -2  -7  -3   46.20    3.30
   2   7   3   45.00    2.20
  -3  -7  -3   62.79    4.00
   3   7   3   64.79    2.80
  -4  -7  -3  129.59    6.00
   4   7   3  128.59    4.60
  -5  -7  -3   57.39    4.10
   5   7   3   56.49    2.50
  -6  -7  -3   89.89    5.20
   6   7   3   93.19    3.60
  -7  -7  -3   72.29    4.70
   7   7   3   69.09    3.10
  10  -8  -3   39.50    5.40
  10  -8  -3   27.80    2.40
   9  -8  -3    2.70    1.20
   9  -8  -3    1.00    1.80
   8  -8  -3   59.99    3.10
   8  -8  -3   60.59    3.80
   7  -8  -3   94.49    4.50
   7  -8  -3  102.59    4.10
   6  -8  -3  228.78    7.90
   6  -8  -3  217.88    7.60
   5  -8  -3  549.95   16.80
   5  -8  -3  539.45   17.00
   4  -8  -3  179.58    6.40
   4  -8  -3  171.48    6.20
   3  -8  -3   77.59    3.60
   3  -8  -3   67.49    3.30
   3  -8  -3   73.49    3.30
   2  -8  -3   87.79    3.70
   2  -8  -3   89.19    3.80
   2  -8  -3   89.89    4.20
   1  -8  -3    6.00    1.40
   1  -8  -3    7.10    1.20
   0  -8  -3   60.09    2.90
   0  -8  -3   60.19    3.70
  -1  -8  -3    4.90    1.50
   1   8   3    4.80    0.90
  -2  -8  -3   21.80    2.70
   2   8   3   23.60    1.70
  -3  -8  -3    6.60    1.90
   3   8   3    7.50    1.10
  -4  -8  -3   62.39    4.20
   4   8   3   55.99    2.60
  -5  -8  -3  119.69    6.00
   5   8   3  123.19    4.40
  -6  -8  -3    0.50    1.90
   6   8   3    3.40    1.00
 -12   9   3   54.69    3.40
  10  -9  -3    5.80    1.40
   9  -9  -3    2.20    2.00
   9  -9  -3    2.10    1.40
   8  -9  -3   65.19    4.10
   8  -9  -3   54.89    3.10
   7  -9  -3    5.70    1.30
   7  -9  -3    6.40    2.00
   6  -9  -3   77.49    3.50
   6  -9  -3   72.59    3.90
   5  -9  -3    1.30    1.10
   5  -9  -3   -1.90    1.20
   4  -9  -3    9.00    1.70
   4  -9  -3    7.80    1.40
   3  -9  -3    1.20    1.00
   3  -9  -3   -0.60    1.40
   3  -9  -3    0.50    1.10
   2  -9  -3   83.59    3.70
   2  -9  -3   86.99    4.40
   1  -9  -3  311.47   10.20
   1  -9  -3  308.17   10.90
   0  -9  -3  144.09    6.30
  -1  -9  -3  199.88    8.10
   1   9   3  209.18    6.90
  -2  -9  -3   65.69    4.40
   2   9   3   68.49    3.00
  -3  -9  -3   18.20    3.20
   3   9   3   16.50    1.60
  -4  -9  -3    0.70    1.80
   4   9   3    2.30    0.90
  -5  -9  -3   83.79    5.20
   5   9   3   87.89    3.50
   9 -10  -3   11.30    1.70
   8 -10  -3    1.30    2.00
   8 -10  -3    1.20    1.20
   7 -10  -3  177.58    6.40
   7 -10  -3  163.58    6.90
   6 -10  -3   49.30    2.90
   6 -10  -3   50.89    3.60
   5 -10  -3  471.15   15.10
   5 -10  -3  466.35   14.80
   4 -10  -3   46.70    2.80
   4 -10  -3   46.90    3.00
   3 -10  -3   65.99    3.40
   3 -10  -3   65.29    3.50
   2 -10  -3   68.29    4.20
   2 -10  -3   68.89    3.40
   1 -10  -3    5.20    1.30
   1 -10  -3    8.00    2.10
   0 -10  -3   31.70    3.40
  -1 -10  -3   57.69    4.20
   1  10   3   56.69    2.80
  -2 -10  -3    4.50    2.20
   2  10   3    2.30    1.00
  -3 -10  -3   35.50    3.90
   3  10   3   32.40    2.10
  -4 -10  -3   24.20    3.80
   4  10   3   29.90    2.00
   8 -11  -3    3.00    1.50
   7 -11  -3   59.09    3.30
   7 -11  -3   58.99    4.30
   6 -11  -3    1.70    1.30
   6 -11  -3    0.20    1.70
   5 -11  -3   90.49    4.50
   4 -11  -3   -0.10    1.30
   3 -11  -3   14.90    2.40
  -3  11   3   16.80    2.60
   2 -11  -3  142.99    5.60
   1 -11  -3    5.40    2.30
   0 -11  -3   35.00    4.10
   0  11   3   38.20    2.40
  -1 -11  -3   22.70    3.70
   1  11   3   24.40    2.00
  -2 -11  -3  112.59    6.30
   2  11   3  127.39    4.60
  -9  12   3    7.50    1.70
  -8  12   3   33.20    2.70
   6 -12  -3   49.10    3.90
  -6  12   3   35.00    3.30
   5 -12  -3   -0.90    1.70
  -5  12   3    0.60    1.50
   4 -12  -3  252.97    9.10
  -4  12   3  260.67    9.10
   3 -12  -3   41.40    3.20
  -3  12   3   46.30    3.90
   2 -12  -3   82.59    4.00
   0  12   3   -0.60    1.10
  -7  13   3    6.00    1.60
  -6  13   3    7.90    1.70
   5 -13  -3    5.20    2.00
  -5  13   3    7.50    1.80
   4 -13  -3   21.00    3.10
  -4  13   3   26.70    3.80
   3 -13  -3   -0.60    1.60
   0 -14   4    4.50    1.40
   1 -14   4    1.30    1.40
  -2  14  -4   32.00    3.90
   2 -14   4   27.60    2.80
  -3  14  -4   28.70    2.70
   3 -14   4   29.20    2.80
  -4  14  -4   10.00    1.60
   4 -14   4   14.70    2.20
  -5  14  -4   46.50    2.90
   5 -14   4   50.89    3.70
  -6  14  -4   26.60    2.20
   6 -14   4   20.30    3.00
  -1 -13   4   14.50    2.00
   0 -13   4  242.58    8.40
   1 -13   4   43.20    3.10
  -2  13  -4  137.79    5.40
  -3  13  -4   71.19    3.60
   3 -13   4   73.09    4.30
  -4  13  -4  262.77    8.80
  -5  13  -4   42.50    2.60
   5 -13   4   43.60    3.20
  -6  13  -4   85.89    3.80
   6 -13   4   90.39    4.70
  -7  13  -4  118.89    4.80
   7 -13   4  120.39    5.60
  -8  13  -4   71.89    3.40
   8 -13   4   70.09    4.50
   4  12  -4   68.19    3.10
  -2 -12   4  136.09    5.30
  -1 -12   4   -0.20    1.10
   0 -12   4   57.09    3.20
  -1  12  -4  143.39    5.40
   1 -12   4  142.49    5.70
  -2  12  -4  132.09    5.10
   2 -12   4  133.89    5.60
  -3  12  -4  211.88    7.30
   3 -12   4  213.48    7.80
  -4  12  -4   24.20    2.20
   4 -12   4   21.60    2.50
  -5  12  -4    4.60    1.20
   5 -12   4    7.10    1.90
  -6  12  -4    8.40    1.50
   6 -12   4   10.90    2.10
  -7  12  -4   18.60    2.10
   7 -12   4   25.50    4.10
  -8  12  -4   31.00    2.30
   8 -12   4   32.80    3.30
  -9  12  -4  203.48    7.10
   9 -12   4  205.88    8.10
   5  11  -4    8.20    1.20
  -5 -11   4   12.10    3.50
   4  11  -4   14.60    1.60
  -4 -11   4   10.30    3.00
  -3 -11   4   11.60    3.50
  -2 -11   4  147.59    5.60
  -1 -11   4  146.59    5.70
   0  11  -4    0.00    1.00
   0 -11   4    1.10    1.20
  -1  11  -4  383.86   12.50
   1 -11   4  416.16   13.10
  -2  11  -4  477.55   15.00
   2 -11   4  493.35   15.60
  -3  11  -4  302.67    9.90
   3 -11   4  308.07   10.40
  -4  11  -4   37.40    2.30
   4 -11   4   36.90    2.80
  -5  11  -4  588.04   17.80
   5 -11   4  567.74   18.40
  -6  11  -4   57.69    3.00
   6 -11   4   60.79    3.60
  -7  11  -4   62.99    3.20
   7 -11   4   59.39    3.70
   8 -11   4   26.80    3.30
  -9  11  -4   28.90    2.30
   9 -11   4   30.90    3.40
 -10  11  -4    6.70    1.60
  10 -11   4    2.80    2.00
   6  10  -4   12.20    1.40
  -6 -10   4   10.00    2.60
   5  10  -4   37.40    2.70
  -5 -10   4   43.10    4.40
   4  10  -4  111.39    4.20
  -4 -10   4  109.79    6.00
  -3 -10   4   61.19    4.80
  -3 -10   4   61.19    3.10
  -2 -10   4   71.59    5.00
  -2 -10   4   73.99    3.40
  -1 -10   4  148.39    5.60
   0  10  -4   49.20    2.50
   0 -10   4   55.79    3.00
  -1  10  -4  120.89    4.40
   1 -10   4  118.29    4.90
  -2  10  -4  112.39    4.30
   2 -10   4  118.79    4.90
  -3  10  -4   11.60    1.70
   3 -10   4   14.40    2.00
  -4  10  -4    7.40    1.30
   4 -10   4   11.70    2.00
  -5  10  -4    2.60    1.10
   5 -10   4    0.70    1.20
  -6  10  -4  159.98    5.70
   6 -10   4  154.18    6.20
  -7  10  -4    1.50    1.10
   7 -10   4    3.30    1.50
  -8  10  -4   48.40    2.80
   8 -10   4   44.00    3.40
  -9  10  -4   39.00    3.30
 -10  10  -4   90.29    4.00
  10 -10   4   80.29    4.80
   7   9  -4   17.40    1.60
  -7  -9   4   18.40    3.70
   6   9  -4    7.90    1.30
  -6  -9   4   12.20    2.60
   5   9  -4   17.00    1.50
  -5  -9   4   26.90    3.50
  -4  -9   4    3.40    2.00
  -3  -9   4   14.90    2.90
  -3  -9   4   15.50    1.90
  -2  -9   4   19.10    3.00
  -2  -9   4   20.90    1.90
  -1  -9   4  362.36   11.70
   0   9  -4  339.57   10.60
   0  -9   4  339.57   11.10
  -1   9  -4  129.09    4.60
   1  -9   4  125.99    5.10
  -2   9  -4  134.59    4.80
   2  -9   4  130.39    5.30
  -3   9  -4  961.90   28.20
   3  -9   4  928.71   28.60
  -4   9  -4  572.44   17.00
   4  -9   4  535.85   17.40
  -5   9  -4  162.08    5.90
   5  -9   4  174.28    6.50
  -6   9  -4  224.38    7.80
   6  -9   4  243.38    8.50
  -7   9  -4  124.39    4.80
   7  -9   4  125.99    5.40
  -8   9  -4    0.70    1.10
   8  -9   4    0.20    1.30
  -9   9  -4    0.70    1.20
   9  -9   4    1.50    1.50
 -10   9  -4   24.30    2.40
  10  -9   4   17.50    2.90
 -11   9  -4   -0.20    1.50
  11  -9   4    0.90    1.80
   8   8  -4   36.30    2.10
  -8  -8   4   37.80    4.00
   7   8  -4   22.90    1.70
  -7  -8   4   20.80    3.50
   6   8  -4  211.28    7.10
  -6  -8   4  221.88    8.80
   5   8  -4  101.89    3.80
  -5  -8   4   99.79    5.40
  -4  -8   4  132.89    6.10
  -3  -8   4   99.79    4.00
  -3  -8   4   94.99    6.30
  -2  -8   4  360.56   11.40
  -2  -8   4  348.07   12.00
   1   8  -4  219.58    7.00
  -1  -8   4  225.98    7.90
  -1  -8   4  213.78    7.50
   0   8  -4   32.90    1.80
   0  -8   4   32.90    2.20
  -1   8  -4  180.28    6.00
   1  -8   4  177.38    6.50
  -2   8  -4  400.86   12.20
   2  -8   4  388.46   12.70
  -3   8  -4  103.29    3.90
   3  -8   4   98.19    4.20
  -4   8  -4   85.59    3.50
   4  -8   4   84.09    3.80
  -5   8  -4   10.30    1.40
   5  -8   4   14.30    2.00
  -6   8  -4   74.59    3.30
   6  -8   4   78.79    3.80
  -7   8  -4   82.89    3.60
   7  -8   4   86.99    4.20
  -8   8  -4   73.49    3.40
   8  -8   4   73.89    4.00
  -9   8  -4    3.70    1.30
   9  -8   4    5.50    1.80
 -10   8  -4   18.30    2.50
  10  -8   4   18.80    2.90
  11  -8   4   34.00    3.50
   9   7  -4   97.19    3.80
  -9  -7   4  100.49    5.60
  -8  -7   4   16.50    3.30
   7   7  -4   27.30    1.80
  -7  -7   4   23.30    3.20
   6   7  -4   56.29    2.60
  -6  -7   4   58.89    4.00
   5   7  -4   22.30    1.50
  -5  -7   4   20.10    2.90
  -4  -7   4    0.70    0.80
  -4  -7   4    0.40    1.30
  -3  -7   4   -1.00    1.10
  -3  -7   4   -0.20    0.80
   2   7  -4  146.09    4.90
  -2  -7   4  152.18    5.40
  -2  -7   4  156.08    5.90
   1   7  -4   93.19    3.30
  -1  -7   4   92.39    3.80
  -1  -7   4  100.39    4.10
   0   7  -4   32.50    1.60
   0  -7   4   32.90    2.10
   0  -7   4   30.90    2.00
  -1   7  -4 1146.69   34.10
   1  -7   4 1202.48   34.00
   1  -7   4 1133.69   34.60
  -2   7  -4  686.63   20.50
   2  -7   4  683.13   20.90
  -3   7  -4    4.70    0.90
   3  -7   4    3.60    1.00
  -4   7  -4  803.02   23.40
   4  -7   4  760.92   23.70
   5  -7   4  324.27   11.00
  -6   7  -4  391.96   12.40
   6  -7   4  402.46   12.90
  -7   7  -4  256.77    8.50
   7  -7   4  252.67    8.90
  -8   7  -4  114.49    4.50
   8  -7   4  119.39    5.00
  -9   7  -4  129.39    5.00
   9  -7   4  127.19    5.50
  10  -7   4   14.40    2.20
  11  -7   4   27.40    3.30
  10   6  -4    0.00    0.90
 -10  -6   4   -2.70    1.80
   9   6  -4    8.90    1.20
  -9  -6   4    6.90    2.40
   8   6  -4   12.10    1.50
  -8  -6   4   15.20    3.10
   7   6  -4    5.30    0.90
  -7  -6   4    5.80    1.80
   6   6  -4  403.66   12.70
  -6  -6   4  424.86   14.20
   5   6  -4  409.86   12.60
  -5  -6   4  409.76   13.90
  -4  -6   4  681.43   20.30
  -4  -6   4  668.13   21.30
  -3  -6   4  128.49    4.70
  -3  -6   4  136.49    5.50
   2   6  -4    0.90    0.40
  -2  -6   4    1.40    0.90
  -2  -6   4    0.20    0.70
   1   6  -4  280.97    9.00
  -1  -6   4  285.67    9.40
  -1  -6   4  297.87    9.30
   0   6  -4 2046.40   59.99
   0  -6   4 2098.19   60.39
   0  -6   4 2048.10   60.19
  -1   6  -4  254.37    8.00
   1  -6   4  257.57    8.40
  -2   6  -4    0.90    0.60
   2  -6   4   -0.50    0.80
  -3   6  -4  231.58    7.40
   3  -6   4  227.08    7.70
  -4   6  -4  158.98    5.30
   4  -6   4  150.78    5.60
  -5   6  -4   96.59    3.70
   5  -6   4   92.49    3.90
   6  -6   4    1.00    1.00
  -7   6  -4  147.69    5.30
   7  -6   4  142.09    5.60
  -8   6  -4   51.99    2.80
   8  -6   4   54.29    3.20
  -9   6  -4   49.99    3.00
   9  -6   4   48.50    3.20
  10  -6   4   10.30    1.80
  11  -6   4   75.59    4.20
  10   5  -4  115.99    4.50
 -10  -5   4  125.39    6.20
   9   5  -4  102.79    4.00
  -9  -5   4  106.49    5.50
   8   5  -4  120.59    4.30
  -8  -5   4  113.49    5.70
   7   5  -4    4.90    0.80
  -7  -5   4    5.30    1.80
   6   5  -4  540.05   16.10
  -6  -5   4  529.45   17.40
   5   5  -4   44.40    2.00
  -5  -5   4   45.00    3.10
   4   5  -4  295.67    8.60
  -4  -5   4  287.77    9.00
  -4  -5   4  271.77    9.80
   3   5  -4  173.58    5.50
  -3  -5   4  182.98    6.00
  -3  -5   4  180.58    6.60
   2   5  -4  184.88    5.70
  -2  -5   4  185.78    6.20
  -2  -5   4  189.68    6.50
   1   5  -4  623.54   19.00
  -1  -5   4  657.83   19.40
  -1  -5   4  647.94   19.40
   0   5  -4   11.80    0.80
   0  -5   4   10.60    1.00
   0  -5   4    9.70    1.20
  -1   5  -4  561.84   16.80
   1  -5   4  564.84   17.10
  -2   5  -4  300.17    9.40
   2  -5   4  313.67    9.80
  -3   5  -4   39.50    1.90
   3  -5   4   40.60    2.10
  -4   5  -4  382.66   11.60
   4  -5   4  373.16   11.90
  -5   5  -4 1121.69   32.40
   5  -5   4 1074.79   32.70
  -6   5  -4  106.59    3.90
   6  -5   4   96.49    4.40
  -7   5  -4  241.88    9.20
   7  -5   4  257.97    8.60
  -8   5  -4  100.69    4.00
   8  -5   4   95.99    4.30
  -9   5  -4  116.89    4.80
   9  -5   4  124.39    5.10
  10  -5   4   20.90    2.60
  11  -5   4   21.10    2.80
  11   4  -4    0.70    1.40
 -11  -4   4    4.80    2.40
  10   4  -4   54.79    2.80
 -10  -4   4   54.79    4.30
   9   4  -4    8.60    1.40
  -9  -4   4    8.00    2.20
   8   4  -4    1.50    0.80
  -8  -4   4    0.20    1.50
   7   4  -4   65.39    2.60
  -7  -4   4   68.89    4.10
   6   4  -4  221.38    6.80
  -6  -4   4  206.48    8.00
   5   4  -4 1399.26   40.90
   5   4  -4 1408.96   41.10
  -5  -4   4 1416.56   42.30
  -4  -4   4    8.50    1.70
   3   4  -4 1322.97   39.50
  -3  -4   4 1415.06   40.50
  -3  -4   4 1353.46   39.90
   2   4  -4  375.46   11.30
  -2  -4   4  380.06   12.00
  -2  -4   4  390.26   11.70
   1   4  -4  525.55   15.50
  -1  -4   4  538.25   15.90
  -1  -4   4  515.45   15.90
   0   4  -4  184.58    5.70
   0  -4   4  183.28    5.80
   0  -4   4  182.28    6.00
  -1   4  -4 2379.56  101.29
  -1   4  -4 2316.77   70.89
   1  -4   4 2249.68  110.59
   1  -4   4 2254.77   71.69
  -2   4  -4  330.67   10.00
   2  -4   4  327.17   10.30
  -3   4  -4 1056.89   31.40
   3  -4   4 1084.29   31.70
  -4   4  -4   80.09    3.00
  -4   4  -4   78.49    3.00
   4  -4   4   80.79    3.30
  -5   4  -4    0.60    0.80
  -5   4  -4    0.90    0.60
   5  -4   4    0.20    0.70
  -6   4  -4  214.28    7.10
   6  -4   4  221.08    7.40
  -7   4  -4    3.70    0.90
   7  -4   4    2.40    1.10
   8  -4   4    3.60    1.20
   9  -4   4   17.70    2.00
  10  -4   4  177.08    6.70
  11  -4   4    9.30    1.80
  11   3  -4  115.99    4.70
 -11  -3   4  116.89    6.10
  10   3  -4   78.39    3.50
 -10  -3   4   79.89    4.90
   9   3  -4  274.77    8.70
  -9  -3   4  262.77   10.10
   8   3  -4  381.76   11.80
  -8  -3   4  383.16   13.20
  -7  -3   4  119.69    5.40
   6   3  -4  137.89    4.50
  -6  -3   4  132.39    5.60
   5   3  -4  113.89    3.70
  -5  -3   4  106.29    4.70
   4   3  -4   48.20    1.90
   4   3  -4   46.40    1.80
  -4  -3   4   44.50    2.70
   3   3  -4   45.70    1.60
  -3  -3   4   43.60    2.40
  -3  -3   4   47.60    2.10
  -2  -3   4 1779.12   51.89
  -2  -3   4 1767.42   51.59
  -1  -3   4  147.59    4.80
  -1  -3   4  140.09    4.70
   0   3  -4   17.90    0.90
   0  -3   4   18.70    1.00
   0  -3   4   19.90    1.20
   1  -3   4 1553.14   45.30
  -2   3  -4 1386.66   40.80
   2  -3   4 1417.06   41.20
  -3   3  -4    1.80    0.50
  -3   3  -4    0.50    0.50
   3  -3   4    1.20    0.60
  -4   3  -4  885.51   26.30
   4  -3   4  899.41   26.50
  -5   3  -4  124.29    4.20
  -5   3  -4  121.09    4.70
   5  -3   4  126.19    4.50
  -6   3  -4  224.78    7.00
  -6   3  -4  216.88    7.80
   6  -3   4  212.18    7.30
  -7   3  -4   83.09    3.20
   7  -3   4   75.99    3.40
  -8   3  -4  662.13   21.60
   8  -3   4  677.33   20.60
  -9   3  -4  194.18    8.20
   9  -3   4  178.58    6.70
  10  -3   4  107.39    4.60
  11  -3   4    0.90    1.40
  12   2  -4   -0.30    1.50
 -12  -2   4   -0.90    2.20
  11   2  -4    5.60    1.40
 -11  -2   4    4.80    2.10
  10   2  -4   15.90    1.90
 -10  -2   4   13.80    2.70
   9   2  -4   60.09    2.80
  -9  -2   4   62.29    4.10
   8   2  -4   86.79    3.30
  -8  -2   4   86.49    4.60
   7   2  -4  238.68    7.50
  -7  -2   4  240.58    8.80
   6   2  -4  160.78    5.40
   6   2  -4  167.78    5.30
  -6  -2   4  168.48    6.50
   5   2  -4    0.70    0.40
   5   2  -4    1.70    0.50
  -5  -2   4    0.60    1.00
  -4  -2   4 1924.91   56.59
  -3  -2   4 1864.71   55.39
  -3  -2   4 1956.50   55.99
   2   2  -4  376.26   11.30
  -2  -2   4  383.76   11.80
  -2  -2   4  390.56   11.40
   1   2  -4  420.86   12.30
  -1  -2   4  421.76   12.50
  -1  -2   4  416.86   12.70
   0  -2   4 1227.98   35.80
  -1   2  -4   48.10    1.70
  -1   2  -4   49.30    1.80
   1  -2   4   47.50    1.90
  -2   2  -4 3017.90   94.29
  -2   2  -4 3225.18  131.39
   2  -2   4 3291.17  131.59
   2  -2   4 3108.59   95.19
  -3   2  -4  838.62   25.30
  -3   2  -4  858.21   25.70
   3  -2   4  897.51   25.50
  -4   2  -4  781.32   23.30
   4  -2   4  731.23   22.50
  -5   2  -4   76.39    3.50
  -5   2  -4   77.19    2.80
   5  -2   4   78.99    3.10
  -6   2  -4  159.58    4.90
  -6   2  -4  153.88    5.90
   6  -2   4  120.99    5.90
  -7   2  -4  281.97   10.00
   7  -2   4  274.37    9.10
  -8   2  -4   49.20    3.80
   8  -2   4   47.00    2.60
  -9   2  -4   12.60    2.60
   9  -2   4   16.10    1.90
 -10   2  -4    1.70    2.70
  11  -2   4  121.99    5.10
  12   1  -4   30.20    3.20
 -12  -1   4   33.00    4.10
  11   1  -4   -1.00    1.40
 -11  -1   4    2.40    2.20
  10   1  -4  297.67   10.00
 -10  -1   4  318.27   11.40
   9   1  -4  159.18    5.60
  -9  -1   4  159.28    6.90
   8   1  -4  518.75   16.00
  -8  -1   4  539.15   17.30
   7   1  -4   91.69    3.20
  -7  -1   4   85.99    4.40
   6   1  -4   51.69    2.00
  -6  -1   4   50.69    3.10
   5   1  -4    0.80    0.50
  -5  -1   4    0.90    1.00
   4   1  -4   18.20    0.90
   4   1  -4   19.30    1.00
  -4  -1   4   18.50    1.70
   3   1  -4  294.77    8.60
   3   1  -4  282.37    8.50
  -3  -1   4  289.67    9.30
   2   1  -4  120.79    3.60
  -2  -1   4  109.59    4.10
  -2  -1   4  122.49    3.60
   1   1  -4   15.00    0.70
  -1  -1   4   16.90    1.20
  -1  -1   4   15.10    0.80
   0   1  -4  231.28    6.90
   0   1  -4  220.48    6.70
   0  -1   4  221.28    6.70
  -1   1  -4    6.50    0.50
  -1   1  -4    5.80    0.80
   1  -1   4    6.50    0.60
  -2   1  -4   62.89    2.60
  -2   1  -4   61.89    2.10
   2  -1   4   61.29    2.30
  -3   1  -4  470.75   14.30
  -3   1  -4  489.75   14.90
   3  -1   4  492.65   14.50
  -4   1  -4   75.89    2.60
  -4   1  -4   73.69    3.40
   4  -1   4   78.69    2.90
  -5   1  -4  511.85   16.30
  -5   1  -4  516.95   15.30
   5  -1   4  521.65   15.70
  -6   1  -4  294.17   10.10
   6  -1   4  285.77    9.30
  -7   1  -4  595.34   19.40
   7  -1   4  613.14   18.40
  -8   1  -4   51.09    3.90
   8  -1   4   45.70    2.50
  -9   1  -4  214.08    8.90
   9  -1   4  223.58    7.60
 -10   1  -4  115.09    6.50
  10  -1   4  114.39    4.70
 -11   1  -4  239.38   10.30
  11  -1   4  222.18    8.10
  12   0  -4   22.30    3.10
 -12   0   4   22.10    4.00
  11   0  -4    3.00    1.50
 -11   0   4    4.70    2.20
  10   0  -4   67.79    3.30
 -10   0   4   66.09    4.30
   9   0  -4  171.18    6.10
  -9   0   4  187.08    7.50
   8   0  -4  179.58    6.10
  -8   0   4  185.38    7.20
   7   0  -4    5.90    1.00
   7   0  -4    4.20    0.90
  -7   0   4    6.30    1.50
   6   0  -4  826.12   23.60
   6   0  -4  787.72   23.70
  -6   0   4  787.42   24.60
   5   0  -4 1171.28   33.80
  -5   0   4 1151.28   34.80
   4   0  -4  157.48    4.60
   4   0  -4  151.38    4.90
  -4   0   4  147.39    5.50
  -3   0   4 1459.05   42.90
   2   0  -4  908.91   26.70
  -2   0   4  929.61   27.20
   1   0  -4   76.79    2.80
   1   0  -4   79.09    2.50
  -1   0   4   81.39    2.40
   0   0  -4 1099.09   32.20
  -1   0  -4 1037.90   30.70
   1   0   4 1038.50   30.20
  -2   0  -4   72.09    2.30
  -2   0  -4   74.09    3.10
   2   0   4   72.89    2.50
  -3   0  -4 1150.78   34.40
  -3   0  -4 1157.08   33.50
   3   0   4 1159.18   33.80
  -4   0  -4  582.94   18.30
  -4   0  -4  601.44   17.20
   4   0   4  582.54   17.60
  -5   0  -4  189.28    7.20
   5   0   4  198.48    6.30
  -6   0  -4    0.80    1.30
   6   0   4    0.20    0.60
  -7   0  -4    1.40    1.30
   7   0   4    0.50    0.70
  -8   0  -4  206.88    8.20
   8   0   4  198.98    6.90
  -9   0  -4   12.60    2.50
   9   0   4   16.40    1.90
 -10   0  -4   58.99    4.90
  10   0   4   60.79    3.10
  12  -1  -4    1.00    1.90
 -12   1   4    0.90    2.40
  11  -1  -4   54.69    3.50
 -11   1   4   52.89    4.50
  10  -1  -4   59.89    3.20
 -10   1   4   52.79    4.20
  -9   1   4   85.19    4.80
   8  -1  -4   13.90    1.70
   8  -1  -4   16.80    1.50
  -8   1   4   12.40    3.30
   7  -1  -4 1808.42   52.99
   7  -1  -4 1812.82   53.19
  -7   1   4 1829.12   53.99
   6  -1  -4   47.90    2.10
   6  -1  -4   47.70    2.20
  -6   1   4   47.50    2.90
   5  -1  -4   13.50    0.90
   5  -1  -4   15.00    1.10
  -5   1   4   17.90    1.80
   4  -1  -4   39.10    1.40
   4  -1  -4   39.00    1.70
   3  -1  -4  433.46   12.80
   3  -1  -4  440.86   13.10
  -3   1   4  440.86   13.50
   2  -1  -4  136.79    4.30
  -2   1   4  135.19    4.70
   1  -1  -4  857.41   25.20
   1  -1  -4  876.11   25.60
   0  -1  -4    3.60    0.50
   0  -1  -4    2.20    0.70
   0   1   4    3.00    0.40
  -1  -1  -4  117.99    4.30
  -1  -1  -4  113.99    3.60
   1   1   4  114.99    3.60
  -2  -1  -4    1.60    0.80
  -2  -1  -4    2.60    0.40
   2   1   4    1.20    0.40
  -3  -1  -4  328.27   10.80
  -3  -1  -4  335.27    9.70
   3   1   4  328.67   10.00
  -4  -1  -4  216.08    7.90
   4   1   4  226.78    7.00
  -5  -1  -4   68.99    3.60
   5   1   4   68.89    2.70
  -6  -1  -4  136.99    5.90
   6   1   4  134.59    4.70
  -7  -1  -4  167.38    7.00
   7   1   4  165.38    5.70
  -8  -1  -4  224.48    8.80
   8   1   4  224.28    7.50
  -9  -1  -4  174.88    7.70
   9   1   4  173.78    6.30
 -10  -1  -4  101.39    5.90
  10   1   4  100.69    4.40
 -13   2   4  119.19    7.10
  12  -2  -4   27.40    4.00
 -12   2   4   29.60    4.90
  11  -2  -4   -0.10    1.70
 -11   2   4    1.20    2.20
  10  -2  -4   21.80    2.50
  10  -2  -4   21.60    2.60
 -10   2   4   22.20    3.30
   9  -2  -4   14.20    2.10
   9  -2  -4   14.40    1.90
  -9   2   4   15.60    2.70
   8  -2  -4   82.19    3.50
   8  -2  -4   80.39    3.40
  -8   2   4   88.09    4.40
   7  -2  -4  101.59    3.80
   7  -2  -4  110.69    4.00
  -7   2   4  101.09    4.60
   6  -2  -4   99.39    3.70
   6  -2  -4  102.29    3.50
  -6   2   4   95.59    4.20
   5  -2  -4  338.97   10.60
   5  -2  -4  344.07   10.40
  -5   2   4  347.07   11.20
   4  -2  -4  965.20   27.00
   4  -2  -4  926.71   26.70
  -4   2   4  850.21   27.70
   3  -2  -4   73.29    2.40
   3  -2  -4   73.99    2.70
  -3   2   4   74.79    3.10
   2  -2  -4 1422.06   42.10
   2  -2  -4 1449.65   41.60
   2  -2  -4 1447.66   41.90
   1  -2  -4   30.20    1.60
   1  -2  -4   28.70    1.30
   0  -2  -4  755.92   22.40
   0  -2  -4  744.23   21.80
   0   2   4  732.53   21.70
  -1  -2  -4  677.13   19.60
  -1  -2  -4  680.13   20.40
   1   2   4  658.03   19.70
  -2  -2  -4  615.74   17.60
  -2  -2  -4  606.34   18.70
   2   2   4  589.14   17.80
  -3  -2  -4  426.16   13.50
   3   2   4  402.36   12.40
  -4  -2  -4   55.99    3.30
   4   2   4   55.29    2.20
  -5  -2  -4  109.59    5.00
   5   2   4  110.39    3.90
  -6  -2  -4  160.58    6.70
   6   2   4  158.88    5.40
  -7  -2  -4   16.90    2.50
   7   2   4   17.20    1.60
  -8  -2  -4  126.09    6.20
   8   2   4  133.99    4.90
  -9  -2  -4   79.39    4.90
   9   2   4   74.39    3.40
 -13   3   4   29.10    4.50
  11  -3  -4    1.20    1.80
 -11   3   4    5.20    2.40
  10  -3  -4   39.40    3.00
  10  -3  -4   36.50    3.00
 -10   3   4   42.10    4.00
   9  -3  -4  348.97   11.00
   9  -3  -4  323.87   11.00
  -9   3   4  337.37   11.90
   8  -3  -4    8.20    1.30
   8  -3  -4   10.00    1.30
  -8   3   4   11.80    2.40
   7  -3  -4   70.09    3.10
   7  -3  -4   75.19    3.10
  -7   3   4   71.99    3.70
   6  -3  -4  976.40   28.80
   6  -3  -4  976.50   29.00
  -6   3   4  975.40   29.60
   5  -3  -4  995.40   29.70
   5  -3  -4  999.30   29.60
  -5   3   4 1022.70   30.30
   4  -3  -4  284.07    9.00
   4  -3  -4  298.47    8.80
  -4   3   4  280.87    9.40
   3  -3  -4    5.60    0.70
   3  -3  -4    6.80    0.80
  -3   3   4    6.50    1.20
   2  -3  -4  379.66   11.80
   2  -3  -4  392.26   11.60
   2  -3  -4  373.16   11.30
   1  -3  -4  405.36   12.60
   1  -3  -4  406.96   12.10
   1  -3  -4  399.46   12.00
   0  -3  -4  429.66   13.30
   0  -3  -4  422.56   12.60
   0   3   4  418.96   12.60
  -1  -3  -4   31.10    1.30
  -1  -3  -4   30.20    2.10
   1   3   4   30.00    1.30
  -2  -3  -4  138.49    5.50
  -2  -3  -4  141.99    4.30
   2   3   4  135.39    4.50
  -3  -3  -4  816.52   25.20
   3   3   4  817.32   24.10
   4   3   4  184.38    6.70
  -5  -3  -4    2.30    1.50
   5   3   4    2.40    0.70
  -6  -3  -4  132.09    5.90
   6   3   4  130.99    4.60
  -7  -3  -4   83.19    4.70
   7   3   4   85.19    3.40
  -8  -3  -4   77.29    4.80
   8   3   4   87.79    3.60
  -9  -3  -4   91.89    5.30
   9   3   4   89.79    3.80
 -12   4   4   90.89    6.20
  11  -4  -4  158.78    6.90
  11  -4  -4  170.98    6.60
 -11   4   4  163.88    7.90
  10  -4  -4    4.60    1.60
  10  -4  -4    7.30    1.60
 -10   4   4    5.00    2.30
   9  -4  -4    2.30    1.20
   9  -4  -4    0.80    1.20
  -9   4   4    1.60    1.70
   8  -4  -4   40.30    3.60
   8  -4  -4   42.90    2.60
  -8   4   4   51.89    3.40
   7  -4  -4   89.99    3.80
   7  -4  -4   95.59    3.80
  -7   4   4   95.29    4.40
   6  -4  -4    8.40    1.30
   6  -4  -4   10.80    1.40
  -6   4   4   10.70    1.80
   5  -4  -4   52.99    2.50
   5  -4  -4   58.19    2.40
  -5   4   4   53.19    3.00
   4  -4  -4  980.50   29.60
   4  -4  -4 1009.20   29.70
  -4   4   4 1022.60   30.10
   3  -4  -4  248.78    8.00
   3  -4  -4  250.87    7.80
   3  -4  -4  253.97    8.10
   2  -4  -4  802.02   23.60
   2  -4  -4  803.92   23.70
   2  -4  -4  793.82   24.00
   1  -4  -4  423.66   12.60
   1  -4  -4  422.26   13.10
   1  -4  -4  403.36   12.50
   0  -4  -4  692.63   21.40
   0  -4  -4  703.83   20.70
  -1  -4  -4  359.26   10.70
  -1  -4  -4  353.16   11.60
   1   4   4  350.26   10.70
  -2  -4  -4   17.10    2.00
   2   4   4   18.80    1.20
  -3  -4  -4  168.38    6.90
   3   4   4  190.08    5.90
  -4  -4  -4  255.77    9.20
   4   4   4  239.98    7.80
  -5  -4  -4   31.50    3.00
   5   4   4   30.90    1.70
  -6  -4  -4   13.00    2.30
   6   4   4   11.20    1.40
  -7  -4  -4    2.10    1.80
   7   4   4    0.50    0.80
  -8  -4  -4    2.20    1.90
   8   4   4   -0.90    0.90
  12  -5  -4   -1.70    1.90
  11  -5  -4   45.60    3.30
 -11   5   4   47.90    5.10
  10  -5  -4   48.30    3.10
 -10   5   4   54.99    4.50
   9  -5  -4    2.70    1.20
  -9   5   4    0.80    1.90
   8  -5  -4  412.16   13.20
   8  -5  -4  410.86   13.00
  -8   5   4  408.76   13.80
   7  -5  -4  319.67   10.30
  -7   5   4  320.87   11.00
   6  -5  -4  290.97    9.50
   6  -5  -4  287.17    9.40
  -6   5   4  297.77   10.00
   5  -5  -4   69.59    3.00
  -5   5   4   73.29    3.50
   4  -5  -4 1410.76   41.70
   4  -5  -4 1403.36   41.60
  -4   5   4 1439.66   42.20
   3  -5  -4   60.59    2.60
   3  -5  -4   60.39    2.70
   3  -5  -4   56.79    2.40
   2  -5  -4  808.02   24.00
   2  -5  -4  820.12   24.40
   2  -5  -4  798.22   24.00
   1  -5  -4  443.96   13.50
   1  -5  -4  436.76   14.10
   1  -5  -4  458.95   13.60
   0  -5  -4   24.50    2.10
   0  -5  -4   29.00    1.60
  -1  -5  -4  471.85   15.20
  -1  -5  -4  479.75   14.30
   1   5   4  471.05   14.30
  -2  -5  -4   22.80    2.30
   2   5   4   24.60    1.40
  -3  -5  -4   31.80    2.80
   3   5   4   32.00    1.70
  -4  -5  -4  290.57   10.40
   4   5   4  290.57    9.10
  -5  -5  -4  187.78    7.60
   5   5   4  189.98    6.30
  -6  -5  -4   58.89    4.00
   6   5   4   56.49    2.60
  -7  -5  -4   19.70    3.20
   7   5   4   20.70    1.70
  -8  -5  -4   -3.60    1.90
   8   5   4   -0.60    0.90
  11  -6  -4   34.30    2.80
  10  -6  -4   12.40    2.00
 -10   6   4    8.00    2.70
   9  -6  -4  136.99    5.80
   9  -6  -4  137.59    5.30
  -9   6   4  143.39    6.70
   8  -6  -4  112.19    4.50
   7  -6  -4  221.68    7.60
   7  -6  -4  212.08    7.40
  -7   6   4  219.28    8.20
   6  -6  -4    1.00    1.00
   6  -6  -4    1.80    1.50
  -6   6   4   -0.20    1.20
   5  -6  -4    4.60    1.10
   5  -6  -4    2.20    0.90
  -5   6   4    6.00    1.40
   4  -6  -4   -1.00    0.70
   4  -6  -4    1.10    0.80
  -4   6   4   -0.50    0.90
   3  -6  -4  397.56   12.50
   3  -6  -4  401.86   12.70
   3  -6  -4  402.76   12.40
   2  -6  -4  162.18    6.00
   2  -6  -4  161.78    5.60
   2  -6  -4  170.88    5.60
   1  -6  -4 1572.44   45.50
   1  -6  -4 1560.84   46.10
   1  -6  -4 1518.35   45.40
   0  -6  -4   44.50    2.80
   0  -6  -4   42.20    2.20
  -1  -6  -4  262.67    9.40
   1   6   4  257.87    8.20
  -2  -6  -4    0.80    1.20
   2   6   4    1.00    0.70
  -3  -6  -4  106.79    5.20
   3   6   4  106.09    3.90
  -4  -6  -4   22.50    2.90
   4   6   4   22.60    1.50
  -5  -6  -4   17.50    2.90
   5   6   4   24.20    1.70
  -6  -6  -4   17.10    3.30
   6   6   4   23.30    1.70
  -7  -6  -4   48.40    4.00
   7   6   4   49.99    2.50
  12  -7  -4   27.70    2.90
  11  -7  -4    1.50    1.50
  10  -7  -4   16.90    2.30
   9  -7  -4   97.09    4.20
  -9   7   4   96.79    6.00
   8  -7  -4  183.28    6.60
   7  -7  -4  579.54   17.50
   7  -7  -4  553.84   18.20
   6  -7  -4   70.69    3.30
   6  -7  -4   75.29    3.40
   5  -7  -4   63.19    3.10
   5  -7  -4   64.09    3.20
  -5   7   4   65.99    3.70
   4  -7  -4  251.27    8.20
   4  -7  -4  241.58    8.20
   3  -7  -4  961.80   29.20
   3  -7  -4  979.40   28.90
   3  -7  -4  963.90   28.90
   2  -7  -4   27.10    1.90
   2  -7  -4   26.20    2.20
   2  -7  -4   28.90    2.00
   1  -7  -4  192.78    7.30
   1  -7  -4  202.78    6.70
   1  -7  -4  198.48    6.70
   0  -7  -4   -1.40    1.40
   0  -7  -4    1.10    1.00
  -1  -7  -4   90.29    4.50
   1   7   4   92.79    3.50
  -2  -7  -4  115.89    5.40
   2   7   4  120.09    4.20
  -3  -7  -4    0.10    1.40
   3   7   4   -0.10    0.70
  -4  -7  -4  199.48    8.00
   4   7   4  197.18    6.50
  -5  -7  -4   21.50    3.20
   5   7   4   23.90    1.80
  -6  -7  -4   69.79    4.50
   6   7   4   74.79    3.10
  11  -8  -4  168.98    7.10
  10  -8  -4   15.90    2.10
   9  -8  -4   38.80    2.70
   8  -8  -4   35.20    2.50
   8  -8  -4   41.40    3.60
   7  -8  -4   -1.30    0.90
   6  -8  -4   76.99    3.80
   6  -8  -4   75.79    3.50
   5  -8  -4   44.30    2.70
   5  -8  -4   49.90    2.90
   4  -8  -4   17.00    2.00
   4  -8  -4   15.80    1.70
   3  -8  -4   30.70    2.50
   3  -8  -4   29.40    2.10
   3  -8  -4   30.20    2.20
   2  -8  -4  158.88    5.80
   2  -8  -4  158.68    5.70
   2  -8  -4  158.28    6.20
   1  -8  -4  129.59    4.80
   1  -8  -4  126.19    5.50
   0  -8  -4  250.07    9.10
  -1  -8  -4   73.79    4.20
   1   8   4   80.89    3.20
  -2  -8  -4  268.37    9.90
   2   8   4  264.87    8.60
  -3  -8  -4  107.09    5.50
   3   8   4  110.29    4.00
  -4  -8  -4    5.80    2.00
   4   8   4    2.70    0.90
  -5  -8  -4   16.60    3.10
   5   8   4   12.10    1.60
  11  -9  -4   20.10    2.50
  10  -9  -4  210.88    7.50
   9  -9  -4   34.50    2.70
   8  -9  -4  181.48    6.70
   7  -9  -4   64.99    3.30
   6  -9  -4  264.27    9.40
   6  -9  -4  271.77    9.00
   5  -9  -4  103.29    4.60
   5  -9  -4  108.89    4.50
   4  -9  -4  180.58    6.60
   4  -9  -4  182.68    6.60
   3  -9  -4    7.00    1.80
   3  -9  -4    5.50    1.30
   3  -9  -4    8.90    1.50
   2  -9  -4   78.59    3.60
   2  -9  -4   75.39    3.70
   2  -9  -4   78.29    4.20
   1  -9  -4   76.09    4.40
   1  -9  -4   84.19    3.50
   0  -9  -4   86.09    4.70
   0   9   4   94.29    3.70
  -1  -9  -4   15.90    2.90
   1   9   4   17.10    1.70
  -2  -9  -4   -2.50    1.70
   2   9   4    0.30    0.90
  -3  -9  -4  120.29    5.90
   3   9   4  114.39    4.30
  -4  -9  -4   -0.30    1.90
   4   9   4   -0.70    0.90
  10 -10  -4   89.89    4.10
   9 -10  -4   12.60    1.90
   8 -10  -4   17.90    2.10
   7 -10  -4    8.30    1.50
   7 -10  -4    7.10    2.50
   6 -10  -4   52.79    3.10
   6 -10  -4   49.20    3.60
   5 -10  -4    7.30    1.70
   5 -10  -4    3.10    1.40
   4 -10  -4    1.40    1.30
   4 -10  -4    1.60    1.30
   3 -10  -4    5.30    1.60
   3 -10  -4    4.40    1.30
   3 -10  -4    4.60    1.80
   2 -10  -4    8.40    2.10
   2 -10  -4   10.10    1.60
   1 -10  -4  186.78    7.60
   0 -10  -4   64.59    4.30
   0  10   4   66.59    3.20
  -1 -10  -4    6.60    2.10
   1  10   4    8.90    1.40
   2  10   4   66.79    3.20
  -3 -10  -4   27.60    3.60
   3  10   4   24.90    2.00
   9 -11  -4  172.98    6.40
   8 -11  -4   30.40    2.50
   7 -11  -4  120.49    5.00
   6 -11  -4   38.20    3.50
   6 -11  -4   33.10    2.80
   5 -11  -4  119.29    4.90
   5 -11  -4  110.89    5.10
   4 -11  -4    9.30    1.90
   3 -11  -4  114.79    5.00
   2 -11  -4   20.50    3.50
   1 -11  -4   54.09    4.40
  -1  11   4   56.39    2.90
   0 -11  -4    2.20    2.10
   0  11   4    0.20    1.00
  -1 -11  -4   19.20    3.70
   1  11   4   19.50    1.90
  -2 -11  -4   28.60    4.10
   2  11   4   33.90    2.30
   5 -12  -4   75.69    5.40
   4 -12  -4    2.60    1.80
  -4  12   4   10.90    2.10
   3 -12  -4   10.70    1.90
  -1  12   4   -1.30    1.20
  -7  13   4   16.10    2.20
  -6  13   4   14.20    2.20
  -5  13   4   46.40    3.80
   0 -14   5   28.90    2.70
   1 -14   5   23.50    2.70
  -2  14  -5   27.40    2.60
   2 -14   5   29.30    2.90
  -3  14  -5   87.49    3.90
   3 -14   5   84.99    4.40
  -4  14  -5   66.89    3.40
   4 -14   5   67.59    3.90
  -5  14  -5   26.30    2.30
   5 -14   5   19.80    3.00
  -6  14  -5   19.80    2.20
   6 -14   5   18.90    2.80
  -2 -13   5    0.80    1.20
  -1 -13   5  104.19    4.50
   0 -13   5   59.89    3.50
  -1  13  -5   61.19    3.30
   1 -13   5   65.79    3.60
  -2  13  -5   20.80    2.20
  -3  13  -5  125.49    4.80
   4 -13   5   94.39    5.20
  -5  13  -5    4.20    1.30
   5 -13   5    2.70    1.60
  -6  13  -5    5.90    1.30
   6 -13   5    3.10    1.80
  -7  13  -5   87.59    3.90
   7 -13   5   92.09    4.90
   4  12  -5   -1.10    1.00
  -2 -12   5   33.50    2.70
  -1 -12   5    4.90    1.50
   0  12  -5    8.50    1.40
   0 -12   5   15.90    2.30
  -1  12  -5   83.09    3.60
   1 -12   5   81.49    4.10
  -2  12  -5  512.15   15.90
   2 -12   5  514.25   16.40
  -3  12  -5   17.00    1.90
   3 -12   5   22.30    2.60
  -4  12  -5   -0.40    1.10
   4 -12   5   -0.30    1.50
  -5  12  -5  117.39    4.50
   5 -12   5  107.19    5.00
  -6  12  -5  128.99    5.00
   6 -12   5  132.89    5.80
  -7  12  -5    2.10    1.20
   7 -12   5    3.40    1.70
  -8  12  -5   19.80    2.20
   8 -12   5   22.20    2.90
  -9  12  -5    7.40    1.40
   5  11  -5   31.20    2.10
  -5 -11   5   22.70    3.90
   4  11  -5    0.00    0.90
  -4 -11   5   -2.00    2.90
  -3 -11   5   58.89    3.10
  -2 -11   5   17.90    2.10
   1  11  -5  142.09    5.20
  -1 -11   5  144.09    5.60
   0  11  -5  185.18    6.40
   0 -11   5  189.28    6.90
  -1  11  -5   11.70    1.60
   1 -11   5    9.30    1.60
  -2  11  -5    7.30    1.30
   2 -11   5    7.00    1.60
  -3  11  -5   12.10    1.70
   3 -11   5    8.80    1.70
  -4  11  -5    7.10    1.20
   4 -11   5    4.40    1.50
  -5  11  -5   18.60    1.80
   5 -11   5   24.40    2.60
  -6  11  -5   27.30    2.20
   6 -11   5   32.30    2.90
  -7  11  -5   56.89    2.80
   7 -11   5   47.40    3.50
  -8  11  -5    2.40    1.20
   8 -11   5    3.50    1.60
  -9  11  -5    8.70    1.40
   9 -11   5   10.20    2.30
   6  10  -5   17.50    1.60
  -6 -10   5   24.60    4.20
   5  10  -5   20.40    2.00
  -5 -10   5   23.20    4.10
  -4 -10   5   25.50    4.10
  -3 -10   5   21.00    3.90
  -3 -10   5   13.90    2.00
  -2 -10   5    0.30    1.00
   1  10  -5   75.09    3.00
  -1 -10   5   66.29    3.40
   0  10  -5  603.34   18.10
   0 -10   5  595.14   18.70
  -1  10  -5   11.00    1.50
   1 -10   5    7.40    1.50
  -2  10  -5   74.09    3.20
   2 -10   5   75.59    3.80
  -3  10  -5  351.66   11.10
   3 -10   5  348.57   11.70
  -4  10  -5  118.39    4.50
   4 -10   5  119.99    5.00
  -5  10  -5   23.00    1.90
   5 -10   5   20.50    2.30
  -6  10  -5  148.09    5.50
   6 -10   5  153.48    6.10
  -7  10  -5    2.00    1.10
   7 -10   5   -0.60    1.30
  -8  10  -5    1.40    1.20
   8 -10   5    1.60    1.60
  -9  10  -5   96.99    4.10
   9 -10   5   99.69    5.00
 -10  10  -5   15.30    2.10
  10 -10   5   22.80    3.20
   7   9  -5   68.29    3.00
  -7  -9   5   71.59    5.00
   6   9  -5   58.49    2.70
  -6  -9   5   61.19    4.60
   5   9  -5   34.50    2.10
  -5  -9   5   36.20    3.90
  -4  -9   5    1.80    1.90
  -4  -9   5    3.30    1.10
  -3  -9   5    7.60    2.00
  -3  -9   5    7.00    1.30
  -2  -9   5  541.65   16.90
   1   9  -5    2.60    0.70
  -1  -9   5    4.00    1.20
   0   9  -5    7.10    1.20
   0  -9   5    6.40    1.40
  -1   9  -5   -0.50    0.80
   1  -9   5    1.10    1.10
  -2   9  -5  522.85   15.60
   2  -9   5  499.65   16.20
  -3   9  -5    1.50    0.90
   3  -9   5    0.30    1.00
  -4   9  -5    0.30    0.80
   4  -9   5   -0.60    1.10
  -5   9  -5   94.59    3.80
   5  -9   5   96.59    4.40
  -6   9  -5    6.60    1.20
   6  -9   5    4.70    1.40
  -7   9  -5   22.40    1.90
   7  -9   5   25.40    2.50
  -8   9  -5    9.80    1.40
   8  -9   5    9.60    1.80
  -9   9  -5   22.60    2.20
   9  -9   5   19.20    3.10
 -10   9  -5   98.69    4.30
  10  -9   5   90.59    4.90
   8   8  -5  126.39    4.60
  -8  -8   5  131.59    6.50
   7   8  -5    8.50    1.40
  -7  -8   5    9.50    2.30
   6   8  -5   -0.40    0.70
  -6  -8   5    0.90    1.90
   5   8  -5   53.69    2.50
  -5  -8   5   44.90    3.80
  -4  -8   5  145.29    6.50
  -4  -8   5  153.08    5.50
  -3  -8   5    1.70    0.90
  -3  -8   5    2.30    1.50
  -2  -8   5   25.20    2.60
  -2  -8   5   28.10    2.00
   1   8  -5  314.67    9.80
  -1  -8   5  321.87   10.70
  -1  -8   5  317.97   10.40
   0   8  -5   94.79    3.50
   0  -8   5  103.39    4.10
   0  -8   5   90.19    4.00
  -1   8  -5  303.37    9.50
   1  -8   5  305.67   10.10
  -2   8  -5   23.50    1.60
   2  -8   5   25.70    2.00
  -3   8  -5  286.87   10.70
   3  -8   5  329.87   10.50
  -4   8  -5   46.40    2.30
   4  -8   5   44.60    2.80
  -5   8  -5  412.66   12.80
   5  -8   5  410.46   13.30
  -6   8  -5   11.10    1.50
   6  -8   5   13.70    2.00
  -7   8  -5  222.18    7.60
   7  -8   5  231.78    8.20
  -8   8  -5    7.50    1.30
   8  -8   5   11.20    1.90
  -9   8  -5   29.00    2.30
   9  -8   5   31.60    3.00
  10  -8   5    4.50    1.80
   9   7  -5   14.40    1.70
  -9  -7   5   15.90    3.30
   8   7  -5   67.09    2.90
  -8  -7   5   68.29    4.70
   7   7  -5  246.88    8.00
  -7  -7   5  245.98    9.60
   6   7  -5   26.40    1.70
  -6  -7   5   25.20    3.20
   5   7  -5  296.37    9.50
  -5  -7   5  307.07   10.90
  -4  -7   5  114.99    4.40
   3   7  -5    8.50    0.90
  -3  -7   5    5.60    1.40
   2   7  -5    3.70    0.60
  -2  -7   5    5.60    1.10
  -2  -7   5    2.80    1.20
   1   7  -5  146.09    4.80
  -1  -7   5  140.49    5.30
  -1  -7   5  147.99    5.40
   0   7  -5  225.98    7.20
   0  -7   5  213.08    7.60
   0  -7   5  242.08    7.90
  -1   7  -5  207.88    6.80
   1  -7   5  217.98    7.40
  -2   7  -5  142.39    4.80
   2  -7   5  137.79    5.20
  -3   7  -5  365.86   11.40
   3  -7   5  370.36   11.90
  -4   7  -5   75.29    3.10
   4  -7   5   78.29    3.50
  -5   7  -5   68.89    3.00
   5  -7   5   65.99    3.40
  -6   7  -5   -0.70    0.80
   6  -7   5   -0.40    0.90
  -7   7  -5  141.89    5.20
   7  -7   5  148.49    5.80
  -8   7  -5  261.57    8.60
   8  -7   5  258.97    9.20
  -9   7  -5    0.70    1.30
   9  -7   5    1.90    1.40
 -10   7  -5    1.70    1.60
  10  -7   5    5.50    1.70
  11  -7   5   33.00    3.30
  10   6  -5   45.40    2.50
 -10  -6   5   41.30    4.20
  -9  -6   5  107.59    5.70
   8   6  -5    0.60    0.70
  -8  -6   5   -3.10    1.50
   7   6  -5  142.19    4.80
  -7  -6   5  129.29    6.20
   6   6  -5   49.99    2.30
  -6  -6   5   49.60    3.70
   5   6  -5  318.47    9.90
  -5  -6   5  315.77   11.10
  -4  -6   5   62.79    2.70
  -4  -6   5   54.39    3.40
   3   6  -5    2.40    0.50
  -3  -6   5    2.00    1.10
  -3  -6   5    2.60    0.90
   2   6  -5    0.30    0.40
  -2  -6   5    0.30    0.90
  -2  -6   5    1.70    0.80
   1   6  -5    2.50    0.50
  -1  -6   5    1.20    0.80
  -1  -6   5    1.40    0.80
   0   6  -5  559.24   17.10
   0  -6   5  583.64   17.60
   0  -6   5  581.34   17.30
  -1   6  -5  103.39    3.60
   1  -6   5  100.69    4.00
  -2   6  -5   80.69    3.10
   2  -6   5   80.99    3.40
  -3   6  -5    3.60    0.80
   3  -6   5    4.30    1.10
  -4   6  -5  196.08    6.30
   4  -6   5  185.48    6.70
  -5   6  -5  220.58    7.20
  -6   6  -5  566.84   16.90
   6  -6   5  543.55   17.30
  -7   6  -5   52.19    2.60
   7  -6   5   46.80    2.90
  -8   6  -5  220.68    7.30
   8  -6   5  204.68    7.60
  -9   6  -5    7.80    1.40
   9  -6   5   10.20    1.70
  10  -6   5   42.20    3.00
  11  -6   5   13.20    2.10
  10   5  -5    4.30    1.10
 -10  -5   5    7.60    2.20
   9   5  -5   35.70    2.10
  -9  -5   5   37.70    3.70
   8   5  -5  109.19    4.00
  -8  -5   5  105.89    5.50
   7   5  -5   10.50    1.30
  -7  -5   5   10.90    2.20
   6   5  -5  446.46   13.50
  -6  -5   5  440.86   14.80
   5   5  -5  186.38    6.20
  -5  -5   5  192.48    7.30
  -4  -5   5  410.96   12.60
  -4  -5   5  405.76   13.40
   3   5  -5  139.49    4.30
  -3  -5   5  134.89    5.30
  -3  -5   5  136.19    4.80
   2   5  -5 1139.49   33.70
  -2  -5   5 1177.08   34.50
  -2  -5   5 1159.38   34.20
   1   5  -5    7.00    0.70
  -1  -5   5    6.10    1.00
  -1  -5   5    5.90    1.10
   0   5  -5   25.20    1.30
   0  -5   5   24.80    1.40
   0  -5   5   22.90    1.60
  -1   5  -5  542.35   16.10
   1  -5   5  539.05   16.50
  -2   5  -5  486.75   14.80
   2  -5   5  502.65   15.20
  -3   5  -5    6.60    1.00
   3  -5   5    9.60    1.40
  -4   5  -5 1143.09   33.60
   4  -5   5 1137.29   33.90
  -5   5  -5  165.38    5.50
   5  -5   5  160.58    5.90
  -6   5  -5    5.60    1.00
   6  -5   5    2.60    1.10
  -7   5  -5  120.59    4.50
   7  -5   5  126.69    5.00
  -8   5  -5   99.49    4.00
   8  -5   5   92.69    4.20
   9  -5   5  229.68    8.20
  10  -5   5   68.99    4.20
  11  -5   5   37.60    3.10
  11   4  -5   77.49    3.80
 -11  -4   5   78.99    5.00
  10   4  -5   87.59    3.60
 -10  -4   5   75.59    5.90
   9   4  -5   32.70    2.00
  -9  -4   5   35.30    3.50
   8   4  -5  226.98    7.30
  -8  -4   5  219.18    8.70
   7   4  -5   14.90    1.20
  -7  -4   5   13.40    2.40
   6   4  -5  131.09    4.40
  -6  -4   5  125.49    5.60
   5   4  -5    1.20    0.50
   5   4  -5    1.10    0.60
  -5  -4   5    1.30    1.20
   4   4  -5  884.91   26.30
  -4  -4   5  906.61   27.40
  -4  -4   5  913.71   26.70
   3   4  -5  121.09    3.80
  -3  -4   5  117.59    4.70
  -3  -4   5  117.99    4.10
   2   4  -5    9.80    0.70
  -2  -4   5    8.20    1.20
  -2  -4   5    9.50    1.00
  -1  -4   5  461.65   14.40
  -1  -4   5  488.55   14.70
   0   4  -5  857.41   25.00
   0  -4   5  853.81   25.20
  -1   4  -5   52.09    2.00
   1  -4   5   47.70    1.80
   1  -4   5   52.59    2.30
  -2   4  -5   77.39    2.80
   2  -4   5   74.69    3.00
  -3   4  -5  408.56   12.20
   3  -4   5  392.06   12.40
  -4   4  -5    9.90    1.10
  -4   4  -5    9.90    1.30
   4  -4   5    8.60    1.20
  -5   4  -5  228.68    7.10
   5  -4   5  215.98    7.40
  -6   4  -5  113.99    4.10
   6  -4   5  115.19    4.50
  -7   4  -5  375.96   11.40
   7  -4   5  349.67   11.70
   8  -4   5  601.64   18.70
   9  -4   5  143.39    5.70
  10  -4   5   14.60    2.00
  11  -4   5    1.50    1.50
  11   3  -5   -2.40    1.30
 -11  -3   5    1.20    1.90
  10   3  -5    7.50    1.40
 -10  -3   5   10.30    2.50
   9   3  -5   19.60    1.60
  -9  -3   5   15.40    2.90
   8   3  -5   21.10    1.50
  -8  -3   5   18.20    2.80
   7   3  -5  140.39    4.70
  -7  -3   5  143.79    6.10
   6   3  -5  202.78    6.30
  -6  -3   5  192.98    7.40
   5   3  -5  149.79    4.70
   5   3  -5  145.39    4.70
  -5  -3   5  138.29    5.70
   4   3  -5 1728.23   50.49
  -4  -3   5 1753.62   51.49
  -3  -3   5 1865.11   53.79
  -3  -3   5 1832.52   54.29
   2   3  -5  130.89    4.10
  -2  -3   5  138.49    4.80
  -2  -3   5  128.99    4.40
   1   3  -5  520.35   15.40
  -1  -3   5  525.05   15.80
   0   3  -5  585.54   17.10
   0  -3   5  567.54   17.30
   0  -3   5  590.04   17.30
   1  -3   5 1795.62   52.29
  -2   3  -5 1576.04   45.70
   2  -3   5 1567.74   45.90
  -3   3  -5  653.83   19.60
  -3   3  -5  647.84   19.40
   3  -3   5  666.53   19.70
  -4   3  -5    0.80    0.60
  -4   3  -5    1.90    0.80
   4  -3   5    2.30    0.70
  -5   3  -5  691.43   20.50
  -5   3  -5  691.13   21.10
   5  -3   5  684.63   20.80
  -6   3  -5  141.19    6.00
  -6   3  -5  141.79    4.70
   6  -3   5  131.89    5.10
   7  -3   5   55.79    2.90
  -8   3  -5   17.30    2.70
   8  -3   5   11.70    1.80
  -9   3  -5   31.70    4.90
   9  -3   5   27.90    2.40
  10  -3   5    3.10    1.30
  11  -3   5   71.49    3.80
  12   2  -5   50.79    3.70
 -12  -2   5   43.90    4.30
  11   2  -5  116.19    4.90
 -11  -2   5  118.39    6.20
  10   2  -5  194.98    6.80
 -10  -2   5  197.98    8.20
   9   2  -5  352.66   11.50
  -9  -2   5  388.26   13.10
   8   2  -5   22.60    2.10
  -8  -2   5   27.50    2.90
   7   2  -5    2.60    0.60
  -7  -2   5    0.60    1.40
   6   2  -5  191.58    5.90
   6   2  -5  185.18    6.00
  -6  -2   5  181.78    7.00
   5   2  -5  398.76   11.90
  -5  -2   5  403.26   13.00
   4   2  -5  256.47    8.00
   4   2  -5  267.47    8.00
  -4  -2   5  272.57    9.00
   3   2  -5  148.09    4.50
  -3  -2   5  144.79    4.60
   2   2  -5    7.50    0.50
  -2  -2   5    5.40    1.10
  -2  -2   5    6.20    0.70
   1   2  -5  126.29    3.90
  -1  -2   5  123.19    4.30
  -1  -2   5  126.09    4.00
   0   2  -5  235.78    7.00
   0  -2   5  228.48    7.10
   0  -2   5  228.58    7.30
  -1   2  -5  118.19    3.80
  -1   2  -5  117.09    4.00
   1  -2   5  121.79    4.00
  -2   2  -5  107.09    3.80
  -2   2  -5  108.19    3.50
   2  -2   5  108.99    3.70
  -3   2  -5   19.50    1.50
   3  -2   5   19.00    1.30
  -4   2  -5   40.20    1.60
  -4   2  -5   38.30    2.30
   4  -2   5   38.00    1.90
  -5   2  -5    1.40    1.00
  -5   2  -5    0.50    0.50
   5  -2   5    2.00    0.80
  -6   2  -5 1336.27   36.10
  -6   2  -5 1156.28   36.60
   6  -2   5 1153.68   36.00
   7  -2   5  488.65   15.20
  -8   2  -5   70.09    4.60
   8  -2   5   65.59    3.20
  -9   2  -5   55.29    4.90
   9  -2   5   63.39    3.30
 -10   2  -5  216.88   11.60
  10  -2   5  158.78    6.50
 -12  -1   5   -0.50    2.20
  11   1  -5   18.30    2.60
 -11  -1   5   18.40    3.40
  10   1  -5   16.60    2.10
 -10  -1   5   14.30    2.60
   9   1  -5    7.00    1.20
  -9  -1   5    4.60    1.80
   8   1  -5  254.97    8.00
  -8  -1   5  246.28    9.30
   7   1  -5  165.78    5.30
   7   1  -5  160.88    5.50
  -7  -1   5  157.18    6.50
   6   1  -5  176.98    5.60
   6   1  -5  173.98    5.80
  -6  -1   5  179.68    6.70
   5   1  -5  580.94   17.40
   5   1  -5  585.14   17.70
  -5  -1   5  619.14   18.60
   4   1  -5  184.58    5.70
   4   1  -5  188.18    5.60
  -4  -1   5  179.48    6.50
   3   1  -5 1110.69   32.70
  -3  -1   5 1135.69   33.30
   2   1  -5  974.40   28.30
  -2  -1   5  950.10   28.30
  -2  -1   5 1000.30   28.90
  -1  -1   5 2170.18   63.19
   0   1  -5 1231.48   36.00
  -1   1  -5  645.54   19.40
  -1   1  -5  676.73   19.90
   1  -1   5  674.03   19.70
  -2   1  -5  289.57    9.10
  -2   1  -5  289.57    8.50
   2  -1   5  276.27    8.70
  -3   1  -5  464.25   13.90
  -3   1  -5  473.85   14.70
   3  -1   5  474.45   14.20
  -4   1  -5 1295.67   37.50
  -4   1  -5 1287.97   38.50
   4  -1   5 1281.67   37.80
  -5   1  -5  512.95   14.90
  -5   1  -5  478.65   15.80
   5  -1   5  491.05   15.10
  -6   1  -5    2.40    1.30
   6  -1   5    2.70    0.80
  -7   1  -5   31.50    3.10
   7  -1   5   28.30    2.00
  -8   1  -5   20.00    3.30
   8  -1   5   18.70    1.90
  -9   1  -5    2.50    2.30
   9  -1   5    3.10    1.20
 -10   1  -5    2.70    2.50
  10  -1   5    4.50    1.50
 -12   0   5  146.49    7.10
  11   0  -5  148.99    6.10
 -11   0   5  156.88    7.10
  10   0  -5  105.69    4.50
 -10   0   5  111.49    5.70
  -9   0   5   19.30    2.80
   8   0  -5  132.29    4.60
  -8   0   5  129.19    5.70
   7   0  -5  667.83   19.70
   7   0  -5  666.33   20.00
  -7   0   5  654.13   20.80
   6   0  -5  615.14   18.40
  -6   0   5  612.04   19.30
   5   0  -5   22.80    1.30
   5   0  -5   22.00    1.00
  -5   0   5   22.50    2.10
   4   0  -5  224.08    6.50
  -4   0   5  210.68    7.40
   3   0  -5 3560.14  113.69
   3   0  -5 3962.90  147.79
  -3   0   5 3871.61  113.29
  -3   0   5 3926.01  149.29
   2   0  -5    7.80    0.70
  -2   0   5    7.60    1.10
  -1   0   5  347.07   10.20
   0   0  -5  244.98    7.80
   0   0  -5  244.38    7.30
   0   0   5  244.68    7.30
  -1   0  -5  408.96   12.30
  -1   0  -5  391.36   11.70
   1   0   5  388.86   11.80
  -2   0  -5   35.40    1.30
  -2   0  -5   32.40    1.90
   2   0   5   33.60    1.50
  -3   0  -5  910.31   27.30
  -3   0  -5  911.61   26.20
   3   0   5  877.61   26.50
  -4   0  -5  618.84   17.60
  -4   0  -5  571.64   18.80
   4   0   5  614.84   18.00
  -5   0  -5  268.57    9.60
   5   0   5  274.07    8.70
  -6   0  -5   32.30    2.90
   6   0   5   29.80    1.80
  -7   0  -5  223.58    8.70
   7   0   5  219.78    7.40
  -8   0  -5  297.37   11.00
   8   0   5  296.37    9.70
  -9   0  -5   80.89    5.40
   9   0   5  101.39    4.30
 -10   0  -5   59.69    5.00
  10   0   5   55.09    3.10
 -12   1   5    3.50    2.40
  11  -1  -5   40.70    3.40
 -11   1   5   36.50    4.10
  10  -1  -5   31.00    2.50
 -10   1   5   28.30    3.20
   9  -1  -5  188.38    6.60
  -9   1   5  186.08    7.60
   8  -1  -5  141.29    4.90
   8  -1  -5  136.19    5.10
  -8   1   5  138.19    5.90
   7  -1  -5   46.90    2.30
   7  -1  -5   49.80    2.20
  -7   1   5   42.70    3.10
   6  -1  -5   10.00    1.00
   6  -1  -5    9.90    1.10
  -6   1   5   10.80    1.90
   5  -1  -5  186.78    5.70
   5  -1  -5  191.68    6.10
  -5   1   5  180.18    6.70
   4  -1  -5  150.08    4.80
   4  -1  -5  145.69    4.40
  -4   1   5  142.49    5.40
   3  -1  -5  654.43   19.30
  -3   1   5  656.63   19.90
   2  -1  -5 3351.66  104.89
  -2   1   5 3609.84  131.79
  -2   1   5 3586.14  104.49
   1  -1  -5 2672.93   82.09
  -1   1   5 2826.82  107.49
  -1   1   5 2711.83   81.39
   0  -1  -5 2071.49   60.49
  -1  -1  -5    9.50    1.20
  -1  -1  -5   10.30    0.70
   1   1   5   10.90    0.70
  -2  -1  -5 1579.84   45.90
  -2  -1  -5 1485.35   44.90
   2   1   5 1588.24   45.10
  -3  -1  -5  600.24   17.50
  -3  -1  -5  605.94   18.70
   3   1   5  587.74   17.70
  -4  -1  -5  588.04   18.30
   4   1   5  565.44   17.30
   5   1   5    4.50    0.90
  -6  -1  -5  282.77   10.10
   6   1   5  269.87    8.80
  -7  -1  -5    1.10    1.70
   7   1   5    1.30    0.80
  -8  -1  -5    6.60    2.20
   8   1   5    5.10    1.10
  -9  -1  -5   70.59    5.20
   9   1   5   72.99    3.50
 -10  -1  -5    1.30    2.50
 -13   2   5   32.50    5.00
 -12   2   5  155.48    8.40
  11  -2  -5    3.80    2.50
 -11   2   5    7.00    2.40
  10  -2  -5   19.70    2.60
  10  -2  -5   19.10    2.60
 -10   2   5   19.60    3.30
  -9   2   5  360.16   12.60
   8  -2  -5  243.68    7.80
   8  -2  -5  237.08    7.70
  -8   2   5  212.58    9.00
   7  -2  -5   30.50    1.80
   7  -2  -5   30.70    1.90
  -7   2   5   26.90    2.60
   6  -2  -5 1846.92   53.69
   6  -2  -5 1832.72   53.39
  -6   2   5 1827.42   54.39
   5  -2  -5 1066.19   31.20
   5  -2  -5 1017.80   30.80
  -5   2   5 1086.69   31.80
   4  -2  -5    0.40    0.60
   4  -2  -5    1.40    0.40
  -4   2   5    1.50    0.90
   3  -2  -5 1109.59   32.60
  -3   2   5 1115.59   33.10
   2  -2  -5  600.44   17.80
  -2   2   5  601.04   17.40
   1  -2  -5  176.48    5.50
   1  -2  -5  170.48    5.90
  -1   2   5  176.98    5.30
   0  -2  -5  800.82   24.00
   0   2   5  791.62   23.20
  -1  -2  -5    0.80    0.90
  -1  -2  -5    0.80    0.40
   1   2   5    0.40    0.30
  -2  -2  -5  293.07    8.60
  -2  -2  -5  287.87    9.70
   2   2   5  282.67    8.80
  -3  -2  -5  215.58    7.90
   3   2   5  224.18    6.90
  -4  -2  -5   42.40    2.90
   4   2   5   44.70    2.00
  -5  -2  -5   75.79    4.20
   5   2   5   77.49    3.00
  -6  -2  -5   10.70    2.10
   6   2   5    9.30    1.30
  -7  -2  -5  322.77   11.40
   7   2   5  303.97   10.00
  -8  -2  -5   83.79    4.90
   8   2   5   89.29    3.70
  -9  -2  -5  124.79    6.40
   9   2   5  126.29    4.90
 -13   3   5   29.70    5.00
 -12   3   5   50.69    5.00
  11  -3  -5    2.70    1.80
 -11   3   5    3.50    2.30
  10  -3  -5   95.59    4.40
 -10   3   5   98.09    5.40
   9  -3  -5   41.20    2.70
  -9   3   5   45.20    3.50
   8  -3  -5   65.49    3.10
   8  -3  -5   65.79    3.10
  -8   3   5   62.89    3.90
   7  -3  -5  139.29    5.00
   7  -3  -5  137.59    4.80
  -7   3   5  133.29    5.70
   6  -3  -5  413.76   12.90
   6  -3  -5  431.46   12.70
  -6   3   5  407.66   13.50
   5  -3  -5  255.77    7.90
   5  -3  -5  258.07    8.20
  -5   3   5  255.67    8.80
   4  -3  -5  650.03   19.10
   4  -3  -5  620.44   18.70
  -4   3   5  644.14   19.60
   3  -3  -5 1893.81   55.19
   2  -3  -5  707.13   21.00
   2  -3  -5  719.33   21.30
   2  -3  -5  731.93   21.70
   1  -3  -5  457.55   13.30
   1  -3  -5  469.55   13.90
  -1   3   5  402.46   13.20
   0  -3  -5  977.90   29.50
   0  -3  -5  988.70   28.80
  -1  -3  -5 1620.84   48.00
  -1  -3  -5 1644.24   47.00
   1   3   5 1589.64   47.00
  -2  -3  -5  238.88    8.20
   2   3   5  218.08    7.00
  -3  -3  -5  431.76   14.20
   3   3   5  434.36   13.10
  -4  -3  -5  227.48    8.40
   4   3   5  218.48    7.10
  -5  -3  -5  273.97   10.00
   5   3   5  268.07    8.60
  -6  -3  -5   -0.20    1.50
   6   3   5    0.40    0.80
  -7  -3  -5   22.10    3.10
   7   3   5   19.00    1.80
  -8  -3  -5   24.50    3.40
   8   3   5   22.60    1.90
  -9  -3  -5   10.80    2.60
   9   3   5    9.00    1.40
 -13   4   5    6.00    4.80
 -12   4   5    3.30    2.80
  11  -4  -5  172.78    6.60
 -11   4   5  164.28    7.90
  10  -4  -5    0.30    1.30
 -10   4   5    3.30    2.10
   9  -4  -5  230.98    8.00
  -9   4   5  234.68    9.00
   8  -4  -5  211.18    7.40
  -8   4   5  223.58    8.30
   7  -4  -5  613.74   18.50
  -7   4   5  597.24   19.20
   6  -4  -5   52.99    2.50
   6  -4  -5   55.29    2.60
  -6   4   5   52.19    3.20
   5  -4  -5 2218.08   63.49
   5  -4  -5 2174.38   63.79
  -5   4   5 2162.78   64.29
   4  -4  -5  227.78    7.20
   4  -4  -5  234.58    7.50
  -4   4   5  230.38    7.90
   3  -4  -5  431.16   13.40
   3  -4  -5  426.46   12.90
   3  -4  -5  440.16   13.50
   2  -4  -5  173.28    6.20
   2  -4  -5  181.58    5.90
   2  -4  -5  178.68    5.60
   1  -4  -5  530.25   16.50
   1  -4  -5  530.85   15.90
   0  -4  -5    5.70    0.80
   0  -4  -5    6.70    1.30
   0   4   5    6.60    0.80
  -1  -4  -5   14.00    1.90
   1   4   5   13.50    1.00
  -2  -4  -5   64.69    3.50
   2   4   5   62.59    2.50
  -3  -4  -5   44.30    3.20
   3   4   5   44.40    2.00
  -4  -4  -5  112.09    5.30
   4   4   5  117.49    4.10
  -5  -4  -5   85.59    4.60
   5   4   5   82.59    3.20
  -6  -4  -5    1.20    1.50
   6   4   5    0.50    0.80
  -7  -4  -5    2.60    1.80
   7   4   5    4.30    1.00
  -8  -4  -5   70.49    4.70
   8   4   5   68.99    3.30
  12  -5  -5   57.49    4.00
 -12   5   5   64.89    6.10
  11  -5  -5   31.80    2.80
 -11   5   5   27.40    4.60
  10  -5  -5   -0.40    1.20
 -10   5   5   -0.80    2.20
   9  -5  -5  166.88    6.20
  -9   5   5  166.48    7.20
   8  -5  -5    1.30    1.00
  -8   5   5    1.00    1.60
   7  -5  -5   23.30    2.00
   7  -5  -5   15.80    1.80
  -7   5   5   18.90    2.50
   6  -5  -5   99.79    4.20
   6  -5  -5  110.89    4.60
  -6   5   5  114.59    4.90
   5  -5  -5  174.48    5.80
   5  -5  -5  171.78    6.00
  -5   5   5  178.48    6.60
   4  -5  -5  745.13   22.00
   4  -5  -5  721.93   21.70
  -4   5   5  727.83   22.50
   3  -5  -5  196.98    6.40
   3  -5  -5  201.38    6.60
   3  -5  -5  202.68    6.90
   2  -5  -5 1216.08   36.40
   2  -5  -5 1260.37   36.60
   2  -5  -5 1256.67   37.10
   1  -5  -5  303.97    9.40
   1  -5  -5  290.67    9.90
   0  -5  -5  842.22   24.20
   0  -5  -5  788.72   24.90
   0   5   5  806.02   24.00
  -1  -5  -5    2.80    1.20
   1   5   5    7.10    1.00
  -2  -5  -5  429.06   14.20
  -3  -5  -5  508.85   16.60
   3   5   5  507.95   15.30
  -4  -5  -5  249.97    9.30
   4   5   5  242.48    7.80
  -5  -5  -5   -0.40    1.50
   5   5   5    1.30    0.80
  -6  -5  -5   32.80    3.40
   6   5   5   32.00    2.00
  -7  -5  -5   11.00    2.30
   7   5   5   10.70    1.50
  12  -6  -5   15.50    2.70
  11  -6  -5    5.70    1.60
 -11   6   5    9.00    3.50
  10  -6  -5   89.99    4.20
 -10   6   5   92.39    5.60
   9  -6  -5  115.69    4.70
  -9   6   5  113.39    5.90
   8  -6  -5  445.86   13.90
  -8   6   5  430.06   14.80
   7  -6  -5  275.07    9.20
  -7   6   5  280.27    9.90
   6  -6  -5  291.37    9.40
   6  -6  -5  280.47    9.40
  -6   6   5  295.07   10.10
   5  -6  -5   39.00    2.20
   5  -6  -5   42.70    2.30
  -5   6   5   40.50    2.80
   4  -6  -5 1317.47   38.40
   4  -6  -5 1281.07   38.20
   3  -6  -5  359.76   11.40
   3  -6  -5  358.96   11.70
   3  -6  -5  361.26   11.20
   2  -6  -5  495.35   15.80
   2  -6  -5  503.05   15.40
   2  -6  -5  504.65   15.20
   1  -6  -5  108.39    4.10
   1  -6  -5  106.89    4.60
   0  -6  -5  303.37    9.70
   0  -6  -5  297.17   10.50
   0   6   5  318.57    9.60
  -1  -6  -5   36.20    2.80
  -2  -6  -5   15.00    2.50
   2   6   5   15.20    1.40
  -3  -6  -5  149.19    6.50
   3   6   5  149.59    5.10
  -4  -6  -5    1.50    1.60
   4   6   5    0.60    0.70
  -5  -6  -5   51.39    3.80
   5   6   5   52.29    2.50
  -6  -6  -5    1.30    1.80
   6   6   5    0.70    0.90
  -7  -6  -5    3.00    1.90
   7   6   5   -1.50    0.90
  12  -7  -5   40.00    3.20
  11  -7  -5  121.59    5.20
  10  -7  -5  224.38    8.00
   9  -7  -5    3.90    1.30
  -9   7   5    4.60    2.90
   8  -7  -5   16.70    1.90
  -8   7   5   18.40    4.50
   7  -7  -5    1.70    1.10
   6  -7  -5  156.68    5.70
  -6   7   5  151.08    6.30
   5  -7  -5   14.10    1.80
   5  -7  -5   12.80    1.80
  -5   7   5   11.90    2.30
   4  -7  -5   45.60    2.40
   4  -7  -5   46.90    2.50
   3  -7  -5  938.21   28.00
   3  -7  -5  941.91   28.50
   3  -7  -5  941.71   28.20
   2  -7  -5  208.68    7.00
   2  -7  -5  207.98    7.60
   2  -7  -5  209.38    7.10
   1  -7  -5   44.20    2.50
   1  -7  -5   44.40    3.20
   0  -7  -5   75.29    4.10
   0   7   5   82.19    3.20
  -1  -7  -5  712.43   22.70
   1   7   5  725.53   21.50
  -2  -7  -5   14.70    2.70
   2   7   5   15.20    1.50
  -3  -7  -5  113.59    5.50
   3   7   5  115.29    4.20
  -4  -7  -5   15.50    3.00
   4   7   5   18.80    1.70
  -5  -7  -5  179.18    7.60
   5   7   5  181.78    6.20
  -6  -7  -5   68.49    4.60
   6   7   5   72.09    3.10
  12  -8  -5    2.00    1.60
  11  -8  -5   54.29    3.40
  10  -8  -5   52.69    3.10
   9  -8  -5   90.79    4.00
   8  -8  -5   39.00    2.70
  -8   8   5   37.80    4.60
   7  -8  -5  371.96   12.00
   6  -8  -5  292.87    9.70
   5  -8  -5  258.37    8.80
  -5   8   5  266.37   10.20
   4  -8  -5  183.78    6.30
   4  -8  -5  170.38    6.30
   3  -8  -5   26.60    2.00
   3  -8  -5   23.80    2.20
   2  -8  -5   62.19    3.40
   2  -8  -5   68.89    3.30
   2  -8  -5   69.69    3.80
   1  -8  -5  539.25   17.40
   0  -8  -5  153.88    6.50
   0   8   5  156.98    5.40
  -1  -8  -5   54.99    3.60
   1   8   5   55.69    2.60
  -2  -8  -5    7.10    1.90
   2   8   5    5.90    1.10
  -3  -8  -5    2.30    1.70
   3   8   5   -0.30    0.80
  -4  -8  -5    0.00    1.80
   4   8   5    0.60    0.90
  -5  -8  -5   10.50    2.50
   5   8   5    6.40    1.10
  11  -9  -5  116.49    5.00
   9  -9  -5    7.00    1.50
   8  -9  -5   23.30    2.20
   7  -9  -5  118.89    4.90
   6  -9  -5    2.30    1.20
  -6   9   5    2.70    2.20
   5  -9  -5  291.97   10.10
   5  -9  -5  289.87    9.70
  -5   9   5  285.77   10.70
   4  -9  -5   78.89    3.70
   4  -9  -5   73.99    3.60
   3  -9  -5    1.10    1.40
   3  -9  -5    1.10    1.20
   3  -9  -5    0.80    1.30
   2  -9  -5    8.80    1.60
   2  -9  -5    8.00    1.80
   2  -9  -5    5.70    1.30
   1  -9  -5  128.69    5.90
  -1   9   5  134.29    4.90
   0  -9  -5  137.79    6.30
   0   9   5  143.49    5.10
  -1  -9  -5   47.90    3.80
   1   9   5   55.39    2.70
  -2  -9  -5   22.40    3.20
   2   9   5   24.30    1.90
  -3  -9  -5   76.99    4.70
   3   9   5   76.09    3.20
  -4  -9  -5   62.59    4.50
   4   9   5   65.29    2.90
  11 -10  -5   18.70    2.40
  10 -10  -5  106.19    4.70
   9 -10  -5   29.50    3.20
   8 -10  -5   45.80    2.90
   7 -10  -5  141.79    5.60
   6 -10  -5  445.06   14.30
   5 -10  -5   35.20    2.70
   5 -10  -5   22.50    2.80
  -5  10   5   42.40    6.30
   4 -10  -5   16.10    2.30
   4 -10  -5   14.40    2.40
   3 -10  -5   85.79    3.90
   3 -10  -5   85.29    4.60
   3 -10  -5   70.29    4.10
   2 -10  -5  182.58    7.50
   1 -10  -5  200.18    8.00
  -1  10   5  197.18    6.90
   0 -10  -5   37.80    3.70
   0  10   5   41.30    2.40
  -1 -10  -5  139.59    6.50
   1  10   5  131.19    4.90
  -2 -10  -5  115.69    6.00
   2  10   5  118.79    4.50
  -3 -10  -5    6.00    2.10
   3  10   5    8.00    1.30
  10 -11  -5   22.50    2.50
   9 -11  -5   26.90    2.50
   8 -11  -5   25.80    2.60
   7 -11  -5    6.80    1.70
   6 -11  -5    8.60    1.80
   5 -11  -5    4.70    1.70
   4 -11  -5   -2.00    1.70
   4 -11  -5    2.00    1.50
   3 -11  -5   31.40    4.50
   2 -11  -5   29.80    3.70
  -2  11   5   22.90    2.40
   1 -11  -5    4.30    2.30
  -1  11   5    2.80    1.30
   0 -11  -5   23.70    3.70
   0  11   5   22.40    2.10
  -1 -11  -5   17.10    2.90
   1  11   5   18.40    2.10
   8 -12  -5  183.58    6.80
   7 -12  -5   55.79    3.30
  -4  12   5  175.98    7.10
  -2  12   5    5.30    1.50
  -1  12   5  125.99    5.00
   0 -14   6   18.00    2.40
   1 -14   6    7.20    1.70
  -2  14  -6   12.40    1.70
   2 -14   6    7.80    1.80
  -3  14  -6   22.10    2.20
   3 -14   6   26.70    3.30
  -4  14  -6   96.29    4.00
   4 -14   6   95.59    4.80
  -5  14  -6    5.20    1.30
   5 -14   6    5.30    1.90
  -2 -13   6   61.29    3.30
  -1 -13   6    0.60    1.20
   0 -13   6    5.00    1.60
  -1  13  -6  133.59    5.10
   1 -13   6  134.89    5.60
  -2  13  -6   92.49    3.80
   2 -13   6   76.29    5.10
  -3  13  -6   56.79    2.90
   3 -13   6   49.60    3.90
  -4  13  -6  104.89    4.70
   4 -13   6  132.09    5.30
  -5  13  -6   36.90    2.40
   5 -13   6   28.50    2.90
  -6  13  -6   97.19    4.00
   6 -13   6   98.99    5.00
  -7  13  -6    6.60    1.30
   7 -13   6    4.40    1.90
   4  12  -6   31.50    2.20
  -3 -12   6   21.00    2.20
  -2 -12   6   57.99    4.10
  -1 -12   6   79.99    3.80
   0  12  -6  129.69    5.00
   0 -12   6  136.39    5.40
  -1  12  -6    0.70    1.00
   1 -12   6    0.50    1.30
  -2  12  -6   40.30    2.30
   2 -12   6   40.60    3.10
  -3  12  -6   59.29    3.00
   3 -12   6   60.59    3.60
  -4  12  -6   12.20    1.80
   4 -12   6   16.40    2.30
  -5  12  -6   34.20    2.30
   5 -12   6   30.10    3.00
  -6  12  -6   35.70    3.30
  -7  12  -6   89.59    3.80
   7 -12   6   92.19    4.60
  -8  12  -6    4.50    1.20
   8 -12   6    6.10    2.00
   5  11  -6  232.28    7.60
  -5 -11   6  225.38   11.90
  -3 -11   6   92.89    4.10
  -2 -11   6   28.50    2.30
   1  11  -6   52.39    2.70
  -1 -11   6   57.79    3.30
   0  11  -6    4.50    1.00
   0 -11   6    4.50    1.40
  -1  11  -6   59.59    2.80
   1 -11   6   60.29    3.50
  -2  11  -6    9.80    1.60
   2 -11   6    9.30    1.80
  -3  11  -6  336.47   10.70
   3 -11   6  329.57   11.20
  -4  11  -6  244.38    7.90
   4 -11   6  227.78    8.50
  -5  11  -6   18.50    1.90
   5 -11   6   17.50    2.50
  -6  11  -6    8.80    1.40
   6 -11   6    5.20    1.60
  -7  11  -6   56.29    2.90
   7 -11   6   54.09    3.50
  -8  11  -6    2.40    1.10
   8 -11   6    0.90    1.60
  -9  11  -6   92.39    4.00
   9 -11   6   89.99    4.90
   7  10  -6  254.07    8.30
  -7 -10   6  262.77   10.60
   6  10  -6   32.50    2.10
  -6 -10   6   40.40    4.50
   5  10  -6   84.99    3.50
  -5 -10   6   86.59    5.70
  -4 -10   6    2.90    1.10
  -4 -10   6    2.60    2.30
  -3 -10   6  250.17    8.40
  -3 -10   6  242.68    9.90
   2  10  -6   60.09    2.80
  -2 -10   6   62.89    3.20
   1  10  -6  224.48    7.30
  -1 -10   6  222.68    7.90
   0  10  -6  132.59    4.70
   0 -10   6  125.49    5.20
  -1  10  -6   54.59    2.60
   1 -10   6   54.89    3.20
  -2  10  -6   92.79    3.70
   2 -10   6   93.19    4.30
  -3  10  -6   58.19    2.70
   3 -10   6   54.19    3.30
  -4  10  -6  349.77   10.80
   4 -10   6  326.57   11.30
  -5  10  -6   41.00    2.30
   5 -10   6   47.90    3.20
  -6  10  -6   26.00    1.90
   6 -10   6   24.50    2.60
  -7  10  -6   -0.40    1.00
   7 -10   6    0.70    1.40
  -8  10  -6    0.10    1.10
   8 -10   6    0.90    1.70
  -9  10  -6   20.30    2.20
   9 -10   6   16.90    2.90
   8   9  -6   66.09    3.00
  -8  -9   6   65.99    5.00
   7   9  -6    0.90    0.90
  -7  -9   6   -3.80    2.10
   6   9  -6    6.40    1.10
  -6  -9   6    6.00    2.30
   5   9  -6    0.70    0.80
  -5  -9   6    1.10    1.90
  -4  -9   6  101.59    5.60
  -4  -9   6  104.39    4.20
  -3  -9   6    4.20    1.20
  -3  -9   6    4.50    2.00
  -2  -9   6  362.76   11.80
   1   9  -6   12.70    1.20
  -1  -9   6   13.00    1.80
   0   9  -6   66.19    2.70
   0  -9   6   63.99    3.30
  -1   9  -6   34.50    1.90
   1  -9   6   32.20    2.50
  -2   9  -6  218.68    7.30
   2  -9   6  225.68    7.90
  -3   9  -6   23.60    1.80
   3  -9   6   21.60    2.20
  -4   9  -6  536.65   16.70
   4  -9   6  557.74   17.30
  -5   9  -6    2.00    0.90
   5  -9   6    1.40    1.20
  -6   9  -6   99.89    4.00
   6  -9   6  102.69    4.70
  -7   9  -6  170.88    6.00
   7  -9   6  166.28    6.50
  -8   9  -6  159.78    5.70
   8  -9   6  149.09    6.30
   9  -9   6   -1.60    1.50
 -10   9  -6   34.60    2.60
  10  -9   6   24.40    3.20
   8   8  -6  224.28    7.40
  -8  -8   6  233.78    9.40
   7   8  -6  178.48    6.10
  -7  -8   6  178.68    7.80
   6   8  -6   64.19    2.80
  -6  -8   6   70.29    4.60
   5   8  -6   27.40    1.90
  -5  -8   6   28.00    3.30
  -4  -8   6  450.25   14.10
  -4  -8   6  455.85   15.30
  -3  -8   6   33.30    3.10
  -3  -8   6   29.80    2.10
   2   8  -6   20.70    1.30
  -2  -8   6   21.80    2.50
  -2  -8   6   23.80    2.10
   1   8  -6    7.30    1.00
  -1  -8   6    3.90    1.20
  -1  -8   6    6.10    1.80
   0   8  -6  634.24   19.10
   0  -8   6  645.84   20.20
  -1   8  -6    0.60    0.60
   1  -8   6    1.40    1.10
   2  -8   6  173.78    7.80
  -3   8  -6    3.20    0.90
   3  -8   6    2.40    1.20
  -4   8  -6    3.30    0.90
   4  -8   6    2.70    1.20
  -5   8  -6   84.09    3.40
   5  -8   6   86.89    4.00
  -6   8  -6  147.89    5.20
   6  -8   6  134.09    5.60
  -7   8  -6   54.59    2.70
   7  -8   6   52.59    3.30
  -8   8  -6   14.20    1.70
   8  -8   6   15.00    2.30
  -9   8  -6    6.60    1.30
   9  -8   6   10.40    3.00
 -10   8  -6    3.40    1.60
  10  -8   6    0.80    1.70
   9   7  -6    5.10    1.10
  -9  -7   6    5.00    2.10
   8   7  -6   80.09    3.20
  -8  -7   6   72.19    4.80
   7   7  -6    0.50    0.80
  -7  -7   6   -1.00    1.70
   6   7  -6   24.60    1.70
  -6  -7   6   21.30    3.20
   5   7  -6   25.70    1.60
  -5  -7   6   23.30    3.10
  -4  -7   6   20.20    2.60
  -4  -7   6   17.90    1.70
   3   7  -6  182.58    5.60
  -3  -7   6  183.78    6.90
  -3  -7   6  154.18    6.30
   2   7  -6    0.10    0.40
  -2  -7   6    0.30    0.90
  -2  -7   6    2.40    1.10
   1   7  -6   82.59    3.00
  -1  -7   6   84.79    3.60
  -1  -7   6   76.89    3.80
   0   7  -6  181.38    5.90
   0  -7   6  186.68    6.20
   0  -7   6  177.98    6.40
  -1   7  -6  339.07   10.30
   1  -7   6  326.37   10.80
  -2   7  -6    1.60    0.70
   2  -7   6    0.90    1.00
  -3   7  -6    2.70    0.80
   3  -7   6    2.90    1.20
  -4   7  -6   29.00    1.80
   4  -7   6   29.80    2.20
  -5   7  -6  903.91   26.90
   5  -7   6  902.01   27.40
  -6   7  -6  206.88    6.90
   6  -7   6  202.68    7.40
  -7   7  -6  244.38    8.10
   7  -7   6  246.68    8.70
  -8   7  -6    2.70    1.20
   8  -7   6    1.80    1.30
  -9   7  -6  112.89    4.50
   9  -7   6  101.09    4.80
  10  -7   6  118.89    5.40
  10   6  -6   18.50    1.90
 -10  -6   6   27.40    3.70
   9   6  -6  123.39    4.50
  -9  -6   6  117.39    6.10
   8   6  -6    1.10    0.80
  -8  -6   6    0.20    1.90
   7   6  -6  510.05   15.40
  -7  -6   6  503.55   17.00
   6   6  -6  488.05   14.90
  -6  -6   6  495.65   16.40
   5   6  -6  270.27    8.60
  -5  -6   6  276.87    9.90
   4   6  -6    7.60    0.90
  -4  -6   6    4.90    1.50
  -4  -6   6    3.50    0.90
   3   6  -6    2.20    0.50
  -3  -6   6    3.60    0.90
  -3  -6   6    4.90    1.40
   2   6  -6    5.40    0.70
  -2  -6   6    7.10    1.30
  -2  -6   6    6.40    1.10
   1   6  -6  524.95   15.70
  -1  -6   6  533.75   16.30
  -1  -6   6  524.65   16.20
   0   6  -6  777.02   23.10
   0  -6   6  784.72   23.60
   0  -6   6  787.12   23.30
  -1   6  -6   93.09    3.30
   1  -6   6   87.29    3.70
  -2   6  -6    1.50    0.60
   2  -6   6    1.10    0.90
  -3   6  -6    9.30    1.10
   3  -6   6    7.90    1.40
  -4   6  -6  215.88    7.00
   4  -6   6  218.38    7.50
   5  -6   6  278.87    9.30
  -6   6  -6   27.50    1.80
   6  -6   6   26.70    2.30
  -7   6  -6    2.10    0.90
   7  -6   6    0.90    1.10
  -8   6  -6   14.70    1.90
   8  -6   6   10.10    1.70
  -9   6  -6   20.20    2.40
   9  -6   6   19.00    2.60
  10  -6   6  130.39    5.60
  10   5  -6    1.20    1.50
 -10  -5   6   -0.30    1.90
   9   5  -6    0.60    0.90
  -9  -5   6    1.00    1.80
   8   5  -6    8.30    1.30
  -8  -5   6    4.30    1.80
   7   5  -6  247.28    7.90
  -7  -5   6  244.88    9.30
   6   5  -6    6.40    1.10
  -6  -5   6    5.70    1.60
   5   5  -6  203.48    6.70
  -5  -5   6  214.78    7.90
   4   5  -6    2.90    0.60
  -4  -5   6    3.30    1.20
  -4  -5   6    1.40    0.70
   3   5  -6    6.70    0.70
  -3  -5   6    5.40    0.90
  -3  -5   6    4.90    1.20
   2   5  -6   82.49    2.80
  -2  -5   6   85.59    3.30
  -2  -5   6   81.09    3.60
   1   5  -6   77.09    2.70
  -1  -5   6   76.29    3.10
  -1  -5   6   77.69    3.20
   0   5  -6   44.10    1.80
   0  -5   6   44.70    2.00
   0  -5   6   44.00    2.30
  -1   5  -6   37.80    1.70
   1  -5   6   35.80    2.00
  -2   5  -6  441.56   13.40
   2  -5   6  446.16   13.80
  -3   5  -6  303.77    9.50
   3  -5   6  310.27    9.90
  -4   5  -6   21.30    1.40
   4  -5   6   21.70    1.80
  -5   5  -6  541.35   16.20
   5  -5   6  525.75   17.10
  -6   5  -6  113.69    4.50
   6  -5   6  128.39    4.90
  -7   5  -6  148.79    5.30
   7  -5   6  148.69    5.80
   8  -5   6  551.14   17.40
   9  -5   6  211.28    7.80
  10  -5   6    1.80    1.50
  11   4  -6    0.50    1.40
 -11  -4   6   -2.40    2.00
  10   4  -6    0.00    1.00
   9   4  -6   41.80    2.30
  -9  -4   6   46.30    3.70
   8   4  -6  155.98    5.30
  -8  -4   6  156.98    6.70
   7   4  -6  204.98    6.60
  -7  -4   6  203.58    8.00
   6   4  -6  223.98    7.20
  -6  -4   6  235.08    8.60
   5   4  -6    1.80    0.50
   5   4  -6    1.80    0.60
  -5  -4   6    0.70    1.20
   4   4  -6  309.77    9.40
  -4  -4   6  304.77   10.40
  -4  -4   6  315.47    9.70
   3   4  -6  288.57    8.90
  -3  -4   6  304.27    9.20
  -3  -4   6  292.57    9.70
   2   4  -6  107.59    3.50
  -2  -4   6  109.59    4.20
  -2  -4   6  109.09    3.90
   1   4  -6   17.20    0.90
  -1  -4   6   16.50    1.40
  -1  -4   6   15.90    1.30
   0   4  -6  303.37    9.10
   0  -4   6  290.47    9.30
   0  -4   6  306.57    9.50
  -1   4  -6  155.98    5.00
   1  -4   6  156.28    5.30
   1  -4   6  154.18    5.00
  -2   4  -6 1042.30   30.90
   2  -4   6 1067.59   31.20
   2  -4   6 1052.29   30.80
  -3   4  -6  379.56   11.50
  -3   4  -6  383.66   11.50
   3  -4   6  372.26   11.90
  -4   4  -6   55.09    2.30
   4  -4   6   57.39    2.70
  -5   4  -6  304.47    9.20
   5  -4   6  283.77    9.60
  -6   4  -6  175.88    5.70
   6  -4   6  160.78    6.00
  -7   4  -6   14.40    1.60
   7  -4   6   14.70    1.90
   8  -4   6    1.60    1.10
   9  -4   6   12.90    2.20
  10  -4   6   55.69    3.40
  11   3  -6   99.29    4.60
 -11  -3   6  109.59    5.90
  10   3  -6    7.20    1.40
 -10  -3   6    4.20    2.00
   9   3  -6   27.00    1.90
  -9  -3   6   28.80    3.30
   8   3  -6   15.60    1.40
  -8  -3   6   14.30    2.30
   7   3  -6   32.10    1.60
  -7  -3   6   31.60    2.90
   6   3  -6   24.50    1.30
   6   3  -6   22.60    1.50
  -6  -3   6   22.90    2.40
   5   3  -6  663.83   20.10
   5   3  -6  680.63   20.20
  -5  -3   6  704.63   21.30
   4   3  -6  168.88    5.40
  -4  -3   6  167.68    5.50
  -4  -3   6  179.98    6.40
   3   3  -6    1.40    0.40
  -3  -3   6    0.40    0.50
  -3  -3   6    1.90    0.90
   2   3  -6  406.26   12.10
  -2  -3   6  410.66   12.80
  -2  -3   6  409.46   12.40
   1   3  -6   58.39    2.00
  -1  -3   6   58.49    2.30
  -1  -3   6   55.89    2.50
   0   3  -6  492.05   14.40
   0  -3   6  479.85   14.70
   0  -3   6  487.35   14.70
  -1   3  -6   40.10    1.60
   1  -3   6   38.90    2.10
  -2   3  -6  750.42   22.40
  -2   3  -6  788.12   22.60
   2  -3   6  750.32   22.70
  -3   3  -6 1292.77   37.20
  -3   3  -6 1258.07   37.50
   3  -3   6 1273.67   37.60
  -4   3  -6    5.00    1.10
  -4   3  -6    5.90    0.80
   4  -3   6    4.90    0.90
  -5   3  -6   22.60    1.30
  -5   3  -6   17.20    2.10
   5  -3   6   15.30    1.60
  -6   3  -6 1209.28   35.20
   6  -3   6 1189.58   35.70
   7  -3   6  173.78    6.30
   8  -3   6   92.79    4.00
   9  -3   6  138.79    5.50
  10  -3   6  160.28    6.10
 -12  -2   6   15.50    2.90
  11   2  -6    0.90    1.50
 -11  -2   6    1.10    2.20
  10   2  -6   49.00    2.90
 -10  -2   6   53.29    4.10
   9   2  -6    8.30    1.40
  -9  -2   6    6.00    1.90
   8   2  -6   34.50    1.80
  -8  -2   6   31.50    3.20
   7   2  -6   57.89    2.70
   7   2  -6   62.69    2.40
  -7  -2   6   60.09    3.70
   6   2  -6  239.88    7.60
   6   2  -6  238.48    7.40
  -6  -2   6  240.78    8.60
   5   2  -6  135.19    4.50
   5   2  -6  139.59    4.60
  -5  -2   6  143.39    5.60
   4   2  -6  557.64   16.40
   4   2  -6  541.65   16.30
  -4  -2   6  561.44   17.30
   3   2  -6  213.68    6.50
  -3  -2   6  215.68    6.50
  -3  -2   6  206.98    7.20
  -2  -2   6  721.73   21.40
  -2  -2   6  736.03   22.00
   1   2  -6   12.60    0.70
  -1  -2   6   11.60    1.40
  -1  -2   6   12.80    0.90
   0   2  -6  894.31   26.00
   0  -2   6  880.01   26.10
  -1   2  -6  521.35   16.10
  -1   2  -6  552.64   16.30
   1  -2   6  556.54   16.30
  -2   2  -6  456.55   13.40
  -2   2  -6  418.36   12.90
   2  -2   6  429.26   13.20
  -3   2  -6  515.45   15.90
  -3   2  -6  507.25   15.30
   3  -2   6  526.25   15.60
  -4   2  -6  214.48    7.50
  -4   2  -6  218.88    6.70
   4  -2   6  212.38    7.10
  -5   2  -6   28.60    2.40
  -5   2  -6   29.30    1.50
   5  -2   6   27.80    1.80
  -6   2  -6   47.20    3.10
   6  -2   6   37.40    2.30
  -7   2  -6   14.00    2.90
   7  -2   6   14.40    1.80
  -8   2  -6  177.38    7.80
   8  -2   6  179.08    6.50
  -9   2  -6   29.60    4.40
   9  -2   6   20.40    2.10
  10  -2   6   23.40    2.50
 -12  -1   6   23.90    3.80
  11   1  -6  156.88    6.50
 -11  -1   6  164.58    7.30
  10   1  -6  122.69    5.00
 -10  -1   6  133.69    6.30
   9   1  -6   -0.50    0.90
  -9  -1   6    0.40    1.60
   8   1  -6  193.28    6.30
  -8  -1   6  189.58    7.60
   7   1  -6   17.40    1.20
   7   1  -6   13.50    1.40
  -7  -1   6   11.60    2.10
   6   1  -6   15.20    0.90
   6   1  -6   16.40    1.30
  -6  -1   6   15.70    2.20
   5   1  -6   23.20    1.00
   5   1  -6   23.50    1.30
  -5  -1   6   19.90    2.10
   4   1  -6 2271.47   66.09
  -4  -1   6 2286.97   66.89
   3   1  -6  758.42   22.80
  -3  -1   6  802.62   23.60
  -3  -1   6  777.52   22.60
  -2  -1   6 1732.33   51.09
  -2  -1   6 1803.42   51.89
   1   1  -6  785.82   23.20
  -1  -1   6  793.92   23.30
  -1  -1   6  809.22   23.80
   0  -1   6 1595.24   46.30
  -1   1  -6 1694.13   49.80
   1  -1   6 1707.03   49.50
  -2   1  -6  273.67    8.00
  -2   1  -6  255.27    8.70
   2  -1   6  267.37    8.30
  -3   1  -6  164.68    6.10
   3  -1   6  172.78    5.60
  -4   1  -6  610.54   17.80
  -4   1  -6  594.24   18.90
   4  -1   6  609.84   18.20
  -5   1  -6  622.64   19.40
   5  -1   6  601.14   18.70
  -6   1  -6   21.80    2.90
   6  -1   6   25.70    1.80
  -7   1  -6   86.39    4.80
   7  -1   6   86.89    3.70
  -8   1  -6  187.58    8.00
   8  -1   6  191.38    6.80
  -9   1  -6  166.98    7.60
   9  -1   6  151.98    6.20
 -10   1  -6   26.80    4.70
  10  -1   6   31.90    2.60
 -12   0   6    8.40    2.60
 -11   0   6   39.50    4.00
 -10   0   6   20.30    3.30
  -9   0   6  183.68    7.60
   8   0  -6   42.20    2.30
   8   0  -6   41.60    2.10
  -8   0   6   39.60    3.20
   7   0  -6  137.39    4.60
   7   0  -6  136.49    4.90
  -7   0   6  139.99    5.90
   6   0  -6   28.70    1.40
   6   0  -6   28.70    1.70
  -6   0   6   29.20    2.60
   5   0  -6  551.04   16.70
   5   0  -6  563.94   17.00
  -5   0   6  592.34   17.90
   4   0  -6  196.18    5.80
   4   0  -6  197.48    6.20
  -4   0   6  195.38    7.00
   3   0  -6  474.45   14.10
  -3   0   6  473.05   14.80
  -2   0   6 1435.56   42.30
   1   0  -6 4411.16  126.69
  -1   0   6 4096.19  176.08
   0   0  -6   41.50    1.60
   0   0  -6   40.30    2.00
   0   0   6   42.40    1.60
  -1   0  -6 1022.40   30.20
  -1   0  -6 1010.20   29.40
   1   0   6 1002.90   29.60
  -2   0  -6    7.00    0.60
  -2   0  -6    7.90    1.30
   2   0   6    5.80    0.80
  -3   0  -6 1293.47   38.20
  -3   0  -6 1271.07   37.10
   3   0   6 1270.77   37.40
  -4   0  -6    1.60    1.00
  -4   0  -6    3.30    0.60
   4   0   6    3.40    0.70
  -5   0  -6   10.30    1.80
   5   0   6    8.80    1.20
  -6   0  -6   84.79    4.50
   6   0   6   86.99    3.50
  -7   0  -6  362.96   12.80
   7   0   6  367.06   11.60
  -8   0  -6   -0.90    1.70
   8   0   6    1.10    0.90
   9   0   6    2.00    1.20
 -13   1   6  141.29    7.20
 -12   1   6   39.00    4.30
 -11   1   6  112.89    6.00
  10  -1  -6   91.69    4.40
 -10   1   6   89.09    5.10
   9  -1  -6  278.17    9.80
  -9   1   6  312.57   10.90
   8  -1  -6   33.40    2.00
   8  -1  -6   30.90    2.00
  -8   1   6   36.20    3.10
   7  -1  -6    4.30    0.80
   7  -1  -6    3.60    0.90
  -7   1   6    3.20    1.40
   6  -1  -6   25.80    1.60
   6  -1  -6   24.00    1.30
  -6   1   6   23.20    2.30
   5  -1  -6  781.82   22.90
   5  -1  -6  746.63   22.40
  -5   1   6  781.92   23.60
   4  -1  -6  114.99    3.90
  -4   1   6  108.49    4.50
   3  -1  -6 1112.49   32.60
  -3   1   6 1119.29   33.30
   2  -1  -6   22.10    1.20
   2  -1  -6   21.50    1.40
  -2   1   6   23.00    0.80
   1  -1  -6    1.30    0.40
   1  -1  -6    1.60    0.70
  -1   1   6    1.30    0.30
   0  -1  -6  390.46   11.90
   0  -1  -6  364.36   11.20
  -1  -1  -6  155.78    5.00
  -1  -1  -6  164.58    5.90
   1   1   6  166.08    5.10
  -2  -1  -6 1562.14   47.10
  -2  -1  -6 1648.34   48.10
   2   1   6 1662.63   47.30
  -3  -1  -6  259.27    7.80
  -3  -1  -6  262.97    9.00
   3   1   6  251.97    8.00
  -4  -1  -6  120.09    5.30
   4   1   6  126.69    4.40
  -5  -1  -6   36.90    2.90
   5   1   6   41.40    2.10
  -6  -1  -6  236.18    9.00
   6   1   6  238.88    7.80
  -7  -1  -6   30.80    3.40
   7   1   6   33.00    2.20
  -8  -1  -6  270.77   10.40
   8   1   6  275.57    9.00
  -9  -1  -6   71.39    5.00
   9   1   6   79.59    3.60
 -13   2   6    5.60    3.00
 -12   2   6    5.50    4.00
  11  -2  -6   93.09    6.30
 -11   2   6   77.39    5.20
  10  -2  -6    3.80    1.60
 -10   2   6    3.70    1.90
   9  -2  -6   51.39    3.00
  -9   2   6   51.89    3.70
   8  -2  -6  125.99    4.60
   8  -2  -6  122.99    4.70
  -8   2   6  122.69    5.70
   7  -2  -6  107.09    4.10
   7  -2  -6  107.09    3.80
  -7   2   6  100.19    4.80
   6  -2  -6  184.68    6.20
   6  -2  -6  184.38    5.80
  -6   2   6  182.58    6.90
   5  -2  -6   97.49    3.70
  -5   2   6  104.19    4.40
   4  -2  -6  909.61   27.40
  -4   2   6  945.61   28.00
   3  -2  -6  265.97    8.30
  -3   2   6  269.77    9.00
   2  -2  -6 1818.82   52.99
   2  -2  -6 1825.22   53.39
   1  -2  -6  288.97    9.40
  -1   2   6  289.27    8.60
   0  -2  -6  946.91   28.00
   0  -2  -6  983.60   28.80
   0   2   6  939.11   27.90
  -1  -2  -6 1569.14   46.30
   1   2   6 1553.64   45.40
  -2  -2  -6  517.05   16.10
  -2  -2  -6  497.25   15.00
   2   2   6  503.25   15.10
  -3  -2  -6  284.07    9.80
   3   2   6  281.77    8.80
  -4  -2  -6  680.43   21.20
   4   2   6  656.83   20.00
  -5  -2  -6   91.59    4.70
   5   2   6   93.59    3.60
  -6  -2  -6   60.49    4.00
   6   2   6   57.79    2.70
  -7  -2  -6   11.90    2.20
   7   2   6   12.00    1.60
  -8  -2  -6  103.69    7.20
   8   2   6  110.59    4.40
  -9  -2  -6   -0.60    1.90
   9   2   6    5.00    1.40
 -13   3   6    6.40    3.40
 -12   3   6  126.79    6.90
  11  -3  -6  127.49    5.50
 -11   3   6  118.39    6.40
  10  -3  -6  392.56   12.60
 -10   3   6  380.66   13.60
   9  -3  -6   14.90    1.90
  -9   3   6   13.40    2.80
   8  -3  -6  294.37    9.20
   8  -3  -6  288.67    9.90
  -8   3   6  245.38   11.60
   7  -3  -6    0.70    0.90
   7  -3  -6    1.00    0.90
  -7   3   6    1.40    1.30
   6  -3  -6  346.47   11.20
  -6   3   6  366.46   12.00
   5  -3  -6  245.68    7.90
   5  -3  -6  240.08    7.40
  -5   3   6  245.78    8.50
   4  -3  -6  207.28    6.80
  -4   3   6  214.78    7.50
   3  -3  -6  361.26   11.10
   2  -3  -6  389.56   12.30
   2  -3  -6  387.66   11.90
  -2   3   6  390.86   11.50
   1  -3  -6  770.22   23.10
   1  -3  -6  800.92   23.70
  -1   3   6  768.42   22.80
   0  -3  -6    0.00    0.50
   0  -3  -6    1.00    0.90
   0   3   6    0.90    0.40
  -1  -3  -6  711.43   22.20
  -1  -3  -6  720.83   21.20
   1   3   6  720.63   21.10
  -2  -3  -6  177.98    6.80
   2   3   6  181.88    5.80
  -3  -3  -6   77.29    4.10
   3   3   6   75.69    2.90
  -4  -3  -6   18.10    2.50
   4   3   6   16.80    1.30
  -5  -3  -6   35.20    3.10
   5   3   6   36.30    2.00
  -6  -3  -6    2.00    1.60
   6   3   6    4.50    1.00
  -7  -3  -6   89.59    5.00
   7   3   6   96.29    3.90
  -8  -3  -6   28.40    3.70
   8   3   6   27.20    2.20
 -13   4   6   82.99    6.50
  12  -4  -6  290.57   10.30
 -12   4   6  290.77   11.60
  11  -4  -6    6.40    1.80
 -11   4   6    2.30    2.40
  10  -4  -6   10.80    1.80
 -10   4   6    7.20    2.20
   9  -4  -6   15.70    1.90
  -9   4   6   12.80    2.40
   8  -4  -6   90.19    3.80
  -8   4   6   81.69    6.20
   7  -4  -6   19.10    2.70
  -7   4   6   27.40    2.60
   6  -4  -6  608.54   18.70
   6  -4  -6  611.94   18.30
  -6   4   6  621.34   19.40
   5  -4  -6  191.78    6.50
  -5   4   6  194.88    7.10
   4  -4  -6  585.24   17.20
   4  -4  -6  545.05   16.70
  -4   4   6  567.74   17.80
   3  -4  -6  338.27   10.90
   3  -4  -6  341.27   10.30
   3  -4  -6  345.57   10.70
   2  -4  -6   68.79    2.80
   2  -4  -6   69.39    3.10
   1  -4  -6 1477.85   43.90
   1  -4  -6 1486.95   44.50
  -1   4   6 1534.35   43.60
   0  -4  -6  111.89    4.80
   0  -4  -6  117.79    4.10
   0   4   6  123.49    3.90
  -1  -4  -6  236.28    7.40
  -1  -4  -6  220.58    8.20
   1   4   6  235.78    7.20
  -2  -4  -6  586.34   18.90
   2   4   6  604.14   17.80
  -3  -4  -6  232.68    8.70
   3   4   6  242.08    7.60
  -4  -4  -6   94.49    4.90
   4   4   6   95.39    3.50
  -5  -4  -6   80.69    4.50
   5   4   6   81.79    3.30
  -6  -4  -6    6.40    1.90
   6   4   6    8.60    1.50
  -7  -4  -6   54.69    4.10
   7   4   6   57.49    2.80
  -8  -4  -6   58.39    4.40
   8   4   6   69.19    3.20
  12  -5  -6   12.90    2.20
 -12   5   6   26.90    5.30
  11  -5  -6   78.29    4.00
 -11   5   6   80.79    5.70
  10  -5  -6  104.19    4.60
 -10   5   6  111.79    6.10
   9  -5  -6  381.36   12.40
  -9   5   6  384.76   13.40
   8  -5  -6   94.49    4.00
  -8   5   6   94.49    5.00
   7  -5  -6  303.27    9.90
  -7   5   6  299.87   10.60
   6  -5  -6   20.90    1.80
   6  -5  -6   16.40    1.90
  -6   5   6   20.60    2.40
   5  -5  -6   10.70    1.20
   5  -5  -6   10.80    1.40
  -5   5   6   10.70    1.70
   4  -5  -6   63.79    2.80
   4  -5  -6   63.49    2.50
  -4   5   6   58.19    3.40
   3  -5  -6 1018.40   30.00
   3  -5  -6 1036.80   30.40
   3  -5  -6 1012.00   30.70
   2  -5  -6    1.80    0.80
   2  -5  -6    1.00    0.90
   1  -5  -6   -0.20    0.90
   1  -5  -6    0.20    0.70
  -1   5   6    0.00    0.50
   0  -5  -6   30.20    2.50
   0  -5  -6   32.70    2.00
   0   5   6   36.90    1.70
  -1  -5  -6   40.50    3.00
   1   5   6   40.80    1.90
  -2  -5  -6   -0.30    1.10
   2   5   6    1.90    0.70
  -3  -5  -6   18.90    2.50
   3   5   6   21.00    1.40
  -4  -5  -6    3.60    1.60
   4   5   6    4.80    0.90
  -5  -5  -6    4.20    1.90
   5   5   6    4.40    1.00
  -6  -5  -6    6.60    2.20
  -7  -5  -6    8.00    2.20
   7   5   6    5.60    1.20
  12  -6  -6   35.20    3.20
  11  -6  -6   21.50    2.60
  10  -6  -6    2.60    1.30
 -10   6   6    7.20    2.50
   9  -6  -6    1.40    1.20
  -9   6   6    1.40    2.10
   8  -6  -6   24.10    2.20
  -8   6   6   18.30    3.10
   7  -6  -6    2.40    1.10
  -7   6   6    2.80    1.70
   6  -6  -6  114.19    4.60
  -6   6   6  121.39    5.20
  -5   6   6  106.99    4.90
   4  -6  -6    6.90    1.20
   4  -6  -6    5.60    1.20
   3  -6  -6  182.18    6.80
   3  -6  -6  192.58    6.50
   3  -6  -6  187.28    6.20
   2  -6  -6  541.65   16.80
   2  -6  -6  519.85   16.30
   1  -6  -6    9.00    1.30
   1  -6  -6    8.80    1.60
  -1   6   6    8.60    1.10
   0  -6  -6  241.78    9.00
   0   6   6  258.77    8.00
  -1  -6  -6  320.27   11.20
   1   6   6  322.47   10.00
  -2  -6  -6  300.97   10.70
   2   6   6  300.87    9.40
  -3  -6  -6   48.00    3.50
   3   6   6   44.70    2.20
  -4  -6  -6  222.98    8.60
   4   6   6  213.78    7.10
  -5  -6  -6  234.78   10.60
   5   6   6  210.98    7.30
  -6  -6  -6   55.59    4.10
   6   6   6   50.89    2.60
  12  -7  -6    4.90    1.70
  11  -7  -6   23.80    2.70
  10  -7  -6   45.80    3.10
 -10   7   6   46.10    5.40
   9  -7  -6  164.28    6.20
  -9   7   6  168.68    7.70
   8  -7  -6   25.00    2.20
  -8   7   6   27.60    3.60
   7  -7  -6   79.89    3.60
  -7   7   6   74.39    4.70
   6  -7  -6   76.49    3.50
  -6   7   6   79.69    4.30
   5  -7  -6   26.20    2.00
  -5   7   6   25.80    2.70
   4  -7  -6   44.00    3.40
   4  -7  -6   43.90    2.60
   3  -7  -6  114.09    4.50
   3  -7  -6  105.29    5.00
   3  -7  -6  115.29    4.20
   2  -7  -6    6.60    1.30
   2  -7  -6    5.60    1.40
   1  -7  -6   72.29    3.90
  -1   7   6   78.39    3.10
   0  -7  -6  169.38    6.90
   0   7   6  178.38    5.90
  -1  -7  -6   16.40    2.60
   1   7   6   11.40    1.40
  -2  -7  -6    6.70    1.90
   2   7   6    3.30    0.90
  -3  -7  -6    9.10    1.90
   3   7   6    8.80    1.40
  -4  -7  -6    1.00    1.70
   4   7   6   -0.90    0.90
  -5  -7  -6    0.60    1.70
   5   7   6    1.50    1.00
  12  -8  -6  125.59    5.40
  11  -8  -6   19.10    2.50
  10  -8  -6   25.40    2.40
   9  -8  -6    5.00    1.40
   8  -8  -6   28.90    2.30
  -8   8   6   29.60    4.20
   7  -8  -6   70.69    3.50
  -7   8   6   70.99    4.80
   6  -8  -6    0.80    1.10
  -6   8   6   -0.10    1.80
   5  -8  -6   54.29    3.10
  -5   8   6   57.69    3.80
   4  -8  -6    9.70    1.50
   3  -8  -6  145.89    6.10
   3  -8  -6  156.08    5.60
   3  -8  -6  159.78    5.90
   2  -8  -6  111.19    5.10
   1  -8  -6  258.17    9.40
  -1   8   6  261.47    8.40
   0  -8  -6  153.58    6.40
   0   8   6  139.09    5.10
  -1  -8  -6   15.00    2.50
   1   8   6   15.90    1.60
  -2  -8  -6  121.69    5.70
   2   8   6  106.89    4.20
  -3  -8  -6  168.78    7.90
   3   8   6  152.98    5.60
  -4  -8  -6  185.98    7.70
   4   8   6  181.18    6.30
  11  -9  -6    8.10    1.70
  10  -9  -6    5.20    1.50
   9  -9  -6   10.70    1.80
   8  -9  -6   15.10    2.20
   7  -9  -6   36.80    2.70
  -7   9   6   35.70    4.50
   6  -9  -6  506.55   15.80
  -6   9   6  493.45   17.00
   5  -9  -6    1.50    1.20
  -5   9   6    0.40    1.90
   4  -9  -6   35.40    2.60
   3  -9  -6  104.69    4.90
   3  -9  -6   99.39    4.60
   2  -9  -6  439.76   14.50
  -2   9   6  426.56   13.50
   1  -9  -6    1.00    1.60
  -1   9   6    0.90    1.00
   0  -9  -6  140.49    6.40
   0   9   6  152.28    5.30
  -1  -9  -6   21.50    3.00
   1   9   6   22.30    2.00
  -2  -9  -6   34.90    3.60
   2   9   6   27.20    2.70
  -3  -9  -6    6.50    2.10
   3   9   6    6.50    1.20
  11 -10  -6   36.30    2.80
  10 -10  -6    8.60    1.80
   9 -10  -6   15.40    2.30
   8 -10  -6   14.30    2.20
   7 -10  -6    0.20    1.30
   6 -10  -6    6.00    1.60
   5 -10  -6    3.00    1.50
  -5  10   6    6.60    2.50
   4 -10  -6    2.70    1.60
   3 -10  -6   80.39    4.30
   3 -10  -6   77.89    4.60
   2 -10  -6    9.20    2.00
  -2  10   6   10.80    1.60
   1 -10  -6   41.40    3.60
  -1  10   6   38.20    2.50
   0 -10  -6   -0.50    1.80
   0  10   6    1.10    1.10
  -1 -10  -6   77.19    4.80
   1  10   6   85.59    3.60
  -2 -10  -6   37.50    3.70
   2  10   6   40.70    2.50
  10 -11  -6   21.30    2.60
   9 -11  -6   21.60    2.50
   8 -11  -6   81.89    4.00
   7 -11  -6    3.00    1.60
   6 -11  -6    7.90    1.70
   5 -11  -6  203.58    7.60
   4 -11  -6  165.18    6.70
   3 -11  -6   40.90    4.00
   2 -11  -6    9.80    2.30
   1 -11  -6   79.19    4.90
  -1  11   6   63.99    4.20
   0 -11  -6   75.69    4.90
   0  11   6   71.79    3.50
   8 -12  -6    5.50    1.70
   7 -12  -6   33.80    3.00
   6 -12  -6   27.30    3.00
   0 -14   7   59.89    3.60
  -1  14  -7  154.18    5.80
   1 -14   7  155.48    6.20
  -2  14  -7   62.79    3.30
   2 -14   7   65.59    3.80
  -3  14  -7  148.09    5.40
   3 -14   7  148.39    6.10
  -4  14  -7    6.50    1.30
   4 -14   7    6.50    1.90
  -5  14  -7  105.99    4.20
   5 -14   7  104.39    5.00
  -2 -13   7    6.20    1.50
  -1 -13   7    7.20    1.50
   0  13  -7   18.00    2.20
   0 -13   7   22.80    2.50
  -1  13  -7   17.90    3.00
   1 -13   7   18.70    2.50
  -2  13  -7  106.29    4.40
   2 -13   7  120.69    5.20
   3 -13   7    3.80    1.70
  -4  13  -7   14.80    1.70
   4 -13   7   15.40    2.60
  -5  13  -7    2.10    1.10
   5 -13   7    0.50    1.70
  -6  13  -7   27.50    2.10
   6 -13   7   32.80    3.00
  -7  13  -7   43.90    2.50
   7 -13   7   48.00    3.70
  -3 -12   7   38.60    2.70
  -1 -12   7   40.40    2.80
   0  12  -7    9.40    1.30
   0 -12   7    9.10    1.70
  -1  12  -7   32.80    2.20
   1 -12   7   33.80    2.70
  -2  12  -7  120.29    4.60
   2 -12   7  128.99    5.40
  -3  12  -7   59.49    2.90
   3 -12   7   66.39    3.80
  -4  12  -7  198.58    6.90
   4 -12   7  212.28    7.80
  -5  12  -7   82.79    3.60
   5 -12   7   82.79    4.40
  -6  12  -7   37.00    2.30
   6 -12   7   39.30    3.30
  -7  12  -7    2.40    1.20
   7 -12   7    2.20    1.70
  -8  12  -7   21.80    2.10
   8 -12   7   22.80    3.10
   5  11  -7  131.09    4.80
  -3 -11   7   11.70    2.10
  -2 -11   7  294.57    9.90
   1  11  -7   -0.30    0.80
  -1 -11   7   -1.50    1.20
   0  11  -7    2.20    0.90
   0 -11   7    3.00    1.30
  -1  11  -7   16.90    1.60
   1 -11   7   15.20    2.40
  -2  11  -7   17.60    1.70
   2 -11   7   14.70    2.40
  -3  11  -7    3.30    1.00
   3 -11   7    1.70    1.40
  -4  11  -7    2.00    1.00
   4 -11   7   -1.10    1.20
  -5  11  -7   34.50    2.20
   5 -11   7   30.40    2.70
  -6  11  -7    1.30    1.00
   6 -11   7    2.40    1.60
  -7  11  -7   54.89    3.10
   7 -11   7   55.89    3.60
  -8  11  -7  206.48    7.10
   8 -11   7  212.48    8.00
  -9  11  -7  159.58    5.90
   9 -11   7  166.68    6.80
   7  10  -7    3.80    1.20
  -7 -10   7    8.30    2.70
   6  10  -7   27.90    2.00
   5  10  -7   52.29    2.70
  -5 -10   7   56.09    5.30
  -4 -10   7  186.18    6.60
  -4 -10   7  183.38    8.60
  -3 -10   7  428.36   13.60
   2  10  -7    9.00    1.40
  -2 -10   7    7.00    1.50
   1  10  -7  141.29    4.90
  -1 -10   7  133.79    5.50
   0  10  -7   32.00    1.90
   0 -10   7   30.40    2.50
  -1  10  -7    4.80    1.00
   1 -10   7    5.70    1.50
  -2  10  -7   52.89    2.50
   2 -10   7   50.59    3.10
  -3  10  -7  401.46   12.40
   3 -10   7  392.96   13.00
  -4  10  -7   83.69    3.50
   4 -10   7   85.99    4.10
  -5  10  -7   85.39    3.50
   5 -10   7   79.89    4.00
  -6  10  -7   73.49    3.20
   6 -10   7   73.59    4.00
  -7  10  -7  153.18    5.50
   7 -10   7  150.88    6.20
  -8  10  -7  100.59    4.20
   8 -10   7   97.69    4.90
  -9  10  -7    2.40    1.20
   9 -10   7   -0.20    1.70
   8   9  -7  153.08    5.30
  -8  -9   7  151.18    7.40
   7   9  -7   17.90    1.80
  -7  -9   7   24.20    4.00
   6   9  -7    3.60    1.00
  -6  -9   7    3.70    2.20
   5   9  -7  181.78    6.20
  -5  -9   7  183.88    8.10
  -4  -9   7  242.48    9.50
  -4  -9   7  231.38    8.00
  -3  -9   7  359.66   12.70
  -3  -9   7  352.56   11.50
   2   9  -7   64.79    3.10
  -2  -9   7   73.59    3.50
   1   9  -7   25.40    1.60
  -1  -9   7   23.10    2.20
   0   9  -7   36.80    1.90
   0  -9   7   41.10    2.70
  -1   9  -7   76.79    3.10
   1  -9   7   75.39    3.70
  -2   9  -7   29.60    1.80
   2  -9   7   31.20    2.50
  -3   9  -7   55.09    2.60
   3  -9   7   50.19    3.00
  -4   9  -7   -0.10    0.80
   4  -9   7    1.10    1.10
  -5   9  -7   53.69    2.60
   5  -9   7   58.19    3.30
  -6   9  -7   73.09    3.20
   6  -9   7   74.29    3.90
  -7   9  -7   30.10    2.10
   7  -9   7   28.50    2.60
  -8   9  -7  154.38    5.70
   8  -9   7  169.38    6.60
  -9   9  -7   52.99    3.00
   9  -9   7   49.80    3.60
   8   8  -7   72.89    3.10
  -8  -8   7   76.29    5.10
   7   8  -7   46.60    2.40
  -7  -8   7   50.79    4.30
   6   8  -7   18.40    1.70
  -6  -8   7   21.80    3.50
  -5  -8   7   49.00    3.90
  -4  -8   7   16.50    1.80
  -4  -8   7   13.20    2.40
  -3  -8   7  339.87   11.20
  -3  -8   7  357.86   12.20
   2   8  -7   62.69    2.50
  -2  -8   7   59.79    3.10
   1   8  -7    1.90    0.70
  -1  -8   7    1.50    1.10
   0   8  -7  282.27    8.60
   0  -8   7  259.37    9.40
   1  -8   7   85.79    4.00
  -2   8  -7   21.60    1.50
   2  -8   7   19.90    2.00
  -3   8  -7   16.30    1.50
   3  -8   7   18.10    2.00
  -4   8  -7  383.36   11.80
   4  -8   7  374.66   12.40
  -5   8  -7  465.25   14.40
   5  -8   7  467.95   15.00
  -6   8  -7  605.04   17.80
   6  -8   7  559.94   18.30
  -7   8  -7   68.79    3.20
   7  -8   7   77.79    3.90
  -8   8  -7    5.70    1.30
   8  -8   7    7.90    1.70
  -9   8  -7   29.50    2.40
   9  -8   7   29.00    3.10
  10  -8   7   88.59    4.70
   9   7  -7    5.50    1.10
  -9  -7   7    2.30    2.00
   8   7  -7    5.50    1.00
  -8  -7   7   12.10    2.60
   7   7  -7   89.79    3.50
  -7  -7   7   91.29    5.20
   6   7  -7  154.48    5.30
  -6  -7   7  155.48    6.80
  -5  -7   7  228.48    8.80
  -4  -7   7   82.29    4.50
  -4  -7   7   87.19    3.60
   3   7  -7  114.99    3.90
  -3  -7   7  111.99    4.50
  -3  -7   7  112.29    5.10
   2   7  -7   26.70    1.40
  -2  -7   7   25.00    1.90
  -2  -7   7   26.20    2.40
   1   7  -7  498.35   14.50
  -1  -7   7  464.75   15.00
   0   7  -7  165.98    5.40
   0  -7   7  164.08    6.00
  -1   7  -7   85.99    3.20
   1  -7   7   89.29    3.90
  -2   7  -7   54.39    2.40
   2  -7   7   57.49    3.00
  -4   7  -7   59.39    2.60
   4  -7   7   63.19    3.20
  -5   7  -7   38.80    2.10
   5  -7   7   40.90    2.70
  -6   7  -7  187.68    6.30
   6  -7   7  183.78    6.90
  -7   7  -7   35.50    2.20
   7  -7   7   31.90    2.60
  -8   7  -7   19.30    1.90
   8  -7   7   17.40    2.30
  -9   7  -7  169.78    6.20
   9  -7   7  167.28    6.60
  10  -7   7  143.29    6.10
  10   6  -7   22.90    2.20
 -10  -6   7   26.80    3.80
   9   6  -7   18.10    1.80
  -9  -6   7   19.70    4.50
   8   6  -7   25.60    1.70
  -8  -6   7   23.00    3.20
   7   6  -7  207.18    6.70
  -7  -6   7  197.08    8.20
   6   6  -7   26.90    1.70
  -6  -6   7   28.70    3.20
  -5  -6   7   32.40    3.10
   4   6  -7   37.40    1.70
  -4  -6   7   36.80    2.10
  -4  -6   7   37.80    2.90
   3   6  -7    9.20    0.80
  -3  -6   7    8.70    1.50
  -3  -6   7    9.40    1.60
   2   6  -7  867.01   26.10
  -2  -6   7  897.61   27.00
  -2  -6   7  902.01   26.70
   1   6  -7   67.29    2.50
  -1  -6   7   67.79    3.10
  -1  -6   7   66.99    3.10
   0   6  -7  293.47    9.10
   0  -6   7  296.47    9.30
   0  -6   7  299.07    9.70
  -1   6  -7    6.50    1.00
   1  -6   7    5.40    1.20
  -2   6  -7    1.20    0.60
   2  -6   7    1.70    0.90
  -3   6  -7    2.00    0.70
   3  -6   7    1.10    1.00
  -4   6  -7  863.81   24.20
   4  -6   7  756.02   24.90
  -5   6  -7  325.57   10.20
   5  -6   7  324.77   10.70
  -6   6  -7  331.47   10.60
   6  -6   7  344.57   11.20
  -7   6  -7   54.19    2.60
   7  -6   7   50.79    3.10
  -8   6  -7  153.98    5.60
   8  -6   7  155.38    6.20
  10  -6   7   23.00    2.80
  10   5  -7   -1.00    1.10
 -10  -5   7   -1.40    1.90
   9   5  -7    5.60    1.20
  -9  -5   7    3.10    2.00
   8   5  -7   33.30    1.90
  -8  -5   7   31.70    3.40
   7   5  -7  245.68    7.80
  -7  -5   7  240.18    9.20
   6   5  -7  413.06   13.20
  -6  -5   7  431.56   14.20
   5   5  -7   18.40    1.30
  -5  -5   7   18.50    2.30
   4   5  -7    0.90    0.50
  -4  -5   7    2.20    1.20
  -4  -5   7    1.40    0.80
   3   5  -7  136.49    4.40
  -3  -5   7  139.19    5.40
  -3  -5   7  136.09    4.80
   2   5  -7  686.83   20.00
  -2  -5   7  672.03   20.50
  -2  -5   7  678.33   20.80
   1   5  -7  182.08    5.60
  -1  -5   7  175.38    6.10
  -1  -5   7  178.48    6.10
   0   5  -7  652.63   19.30
   0  -5   7  640.44   19.50
   0  -5   7  659.63   19.70
  -1   5  -7   81.19    2.90
   1  -5   7   78.89    3.30
  -2   5  -7  363.46   10.80
   2  -5   7  344.57   11.30
  -3   5  -7  198.48    6.60
   3  -5   7  217.58    7.20
  -4   5  -7    2.80    0.70
   4  -5   7    4.00    1.10
  -5   5  -7   38.20    2.00
   5  -5   7   37.50    2.50
  -6   5  -7   33.80    1.90
   6  -5   7   28.30    2.30
  -7   5  -7  207.58    7.00
   7  -5   7  214.98    7.60
  -8   5  -7   68.29    3.20
   8  -5   7   64.29    3.60
   9  -5   7  220.58    8.50
  10  -5   7   22.40    2.80
 -11  -4   7    4.00    2.30
  10   4  -7   13.30    2.00
 -10  -4   7    7.80    2.70
   9   4  -7   -0.10    0.90
  -9  -4   7    1.30    1.90
   8   4  -7   24.90    1.70
  -8  -4   7   23.90    3.00
   7   4  -7  126.19    4.70
  -7  -4   7  128.29    5.80
   6   4  -7  651.63   19.50
   6   4  -7  666.83   19.60
  -6  -4   7  646.44   20.80
   5   4  -7  165.78    5.50
   5   4  -7  172.08    5.50
  -5  -4   7  169.88    6.70
   4   4  -7  170.08    5.30
  -4  -4   7  162.48    6.30
  -4  -4   7  171.18    5.60
   3   4  -7  132.89    4.30
  -3  -4   7  129.29    4.60
  -3  -4   7  136.39    5.20
   2   4  -7  750.02   21.70
  -2  -4   7  729.33   22.10
  -2  -4   7  741.03   22.50
   1   4  -7   57.49    2.10
  -1  -4   7   57.89    2.60
  -1  -4   7   56.19    2.40
   0   4  -7  168.78    5.30
   0  -4   7  163.58    5.60
   0  -4   7  173.68    5.80
  -1   4  -7  358.16   10.60
   1  -4   7  337.07   10.70
   1  -4   7  354.16   11.00
  -2   4  -7  271.97    8.30
   2  -4   7  264.07    8.70
  -3   4  -7 1555.34   46.30
  -3   4  -7 1601.94   46.50
   3  -4   7 1606.74   46.80
  -4   4  -7   19.80    1.30
   4  -4   7   18.30    1.70
  -5   4  -7   14.00    1.20
   5  -4   7   10.90    1.60
  -6   4  -7  129.39    4.60
   6  -4   7  132.99    5.10
  -7   4  -7  746.83   22.40
   7  -4   7  749.82   22.90
   8  -4   7    3.10    1.20
  10  -4   7   20.30    2.60
 -11  -3   7    1.80    2.10
  10   3  -7    1.90    1.30
 -10  -3   7    4.00    2.10
   9   3  -7  228.18    7.60
  -9  -3   7  233.38    9.10
   8   3  -7   75.79    3.10
  -8  -3   7   80.79    4.60
   7   3  -7  227.38    7.10
  -7  -3   7  220.78    8.50
   6   3  -7   46.40    2.00
   6   3  -7   47.90    2.10
  -6  -3   7   45.60    3.20
   5   3  -7  284.87    8.80
   5   3  -7  285.37    8.70
  -5  -3   7  290.77    9.90
   4   3  -7  357.16   10.60
  -4  -3   7  346.77   10.90
  -4  -3   7  345.67   11.50
   3   3  -7  761.02   22.90
  -3  -3   7  795.32   23.70
  -3  -3   7  783.82   23.10
   2   3  -7   32.30    1.30
  -2  -3   7   29.50    1.50
   1   3  -7  195.98    6.00
  -1  -3   7  188.28    6.50
  -1  -3   7  198.68    6.30
   0   3  -7   50.59    1.80
   0  -3   7   42.40    2.40
   0  -3   7   49.50    2.20
  -1   3  -7  496.45   14.80
   1  -3   7  498.45   15.10
  -2   3  -7  427.06   12.50
  -2   3  -7  416.36   12.80
   2  -3   7  404.96   12.80
  -3   3  -7   84.19    3.10
  -3   3  -7  102.99    4.30
   3  -3   7   80.69    3.40
  -4   3  -7  195.18    6.30
  -4   3  -7  210.68    7.10
   4  -3   7  196.58    6.80
  -5   3  -7    2.20    0.60
   5  -3   7   -0.10    0.80
   6  -3   7  113.29    4.50
  -7   3  -7   12.80    2.50
   7  -3   7   10.40    1.70
   8  -3   7   22.50    2.30
   9  -3   7    7.50    1.60
  10  -3   7  127.19    5.30
 -12  -2   7    2.40    2.30
 -11  -2   7   51.99    4.60
  10   2  -7    4.10    1.40
 -10  -2   7    4.50    2.00
   9   2  -7  149.79    5.40
  -9  -2   7  152.98    6.70
   8   2  -7    0.10    0.70
  -8  -2   7    1.50    1.60
   7   2  -7  494.65   14.70
   7   2  -7  491.25   15.00
  -7  -2   7  486.45   16.10
   6   2  -7  113.29    3.80
   6   2  -7  116.89    4.10
  -6  -2   7  113.39    5.00
   5   2  -7  670.23   20.00
   5   2  -7  664.93   19.80
  -5  -2   7  693.63   21.10
   4   2  -7   11.20    0.90
  -4  -2   7   12.80    1.80
   3   2  -7 1045.00   31.20
  -3  -2   7 1069.99   31.20
  -3  -2   7 1096.89   32.00
   2   2  -7   87.89    2.90
  -2  -2   7   85.09    3.00
   1   2  -7    0.50    0.30
  -1  -2   7    1.30    0.70
  -1  -2   7    0.50    0.40
   0   2  -7 1207.38   35.70
   0  -2   7 1244.98   35.90
  -1   2  -7 1001.80   30.00
  -1   2  -7 1032.70   30.40
   1  -2   7 1049.30   30.30
  -2   2  -7  160.48    5.00
  -2   2  -7  162.38    5.60
   2  -2   7  155.78    5.40
  -3   2  -7    3.60    0.60
  -3   2  -7    3.50    1.00
   3  -2   7    5.00    0.90
  -4   2  -7 1010.20   29.20
  -4   2  -7  980.90   30.10
   4  -2   7  992.60   29.60
  -5   2  -7   71.69    3.90
  -5   2  -7   77.89    2.80
   5  -2   7   75.39    3.30
  -6   2  -7   39.70    3.70
   6  -2   7   37.60    2.30
  -7   2  -7  195.98    8.10
   7  -2   7  194.88    6.90
  -8   2  -7  101.69    5.80
   8  -2   7   95.79    4.20
   9  -2   7    0.90    1.30
  10  -2   7  117.39    5.00
 -12  -1   7    4.70    2.30
 -11  -1   7  104.69    5.80
 -10  -1   7   52.09    4.10
   9   1  -7   -2.00    1.30
  -9  -1   7    0.80    1.60
   8   1  -7    8.70    1.30
  -8  -1   7    7.00    1.70
   7   1  -7   38.80    2.10
   7   1  -7   39.80    1.90
   6   1  -7 1002.30   30.10
   6   1  -7 1025.80   29.80
  -6  -1   7 1035.50   31.20
   5   1  -7    1.40    0.30
   5   1  -7    1.40    0.60
  -5  -1   7    2.00    1.20
   4   1  -7 1386.56   41.20
   4   1  -7 1411.86   40.90
  -4  -1   7 1447.66   42.10
   3   1  -7   26.10    1.20
  -3  -1   7   24.80    1.00
  -3  -1   7   24.00    1.90
   2   1  -7  284.27    8.50
  -2  -1   7  292.17    9.20
  -2  -1   7  264.17    8.30
   1   1  -7    4.30    0.60
  -1  -1   7    3.80    0.70
   0   1  -7  846.52   24.10
   0  -1   7  803.12   24.50
  -1   1  -7   60.49    2.10
  -1   1  -7   60.39    2.70
   1  -1   7   61.39    2.40
  -2   1  -7  775.12   23.70
  -2   1  -7  773.82   22.90
   2  -1   7  795.02   23.20
  -3   1  -7  101.19    3.30
  -3   1  -7   99.29    4.30
   3  -1   7  100.99    3.70
  -4   1  -7   37.10    1.60
  -4   1  -7   40.00    2.70
   4  -1   7   35.80    2.00
  -5   1  -7  280.57    9.70
   5  -1   7  259.07    8.70
  -6   1  -7   15.40    2.30
   6  -1   7   13.70    1.60
  -7   1  -7    1.70    1.80
   7  -1   7    3.70    1.10
  -8   1  -7    0.60    2.00
   8  -1   7   -1.10    1.00
  -9   1  -7   -6.60    3.50
   9  -1   7   -0.30    1.10
 -12   0   7   20.80    3.90
 -11   0   7   65.49    4.60
 -10   0   7  269.37   10.20
  -9   0   7  132.49    6.10
   8   0  -7  249.78    8.20
  -8   0   7  241.88    9.10
   7   0  -7    1.40    0.70
  -7   0   7    1.70    1.30
   6   0  -7  125.09    4.40
   6   0  -7  124.49    4.00
  -6   0   7  126.09    5.30
   5   0  -7  162.88    5.30
   5   0  -7  161.08    4.90
  -5   0   7  155.68    6.10
   4   0  -7 1506.25   44.90
  -4   0   7 1571.34   45.70
   3   0  -7  319.77    9.80
  -3   0   7  327.87   10.60
   2   0  -7  509.45   15.30
  -2   0   7  521.15   16.00
   1   0  -7 1645.64   49.30
  -1   0   7 1716.23   48.70
   0   0  -7    2.10    0.40
   0   0  -7    2.00    0.80
   0   0   7    2.00    0.40
  -1   0  -7  768.02   22.20
  -1   0  -7  702.03   21.30
   1   0   7  715.43   21.50
  -2   0  -7   54.99    2.00
  -2   0  -7   57.19    2.90
   2   0   7   53.69    2.20
  -3   0  -7  387.56   12.50
  -3   0  -7  383.16   11.40
   3   0   7  371.86   11.70
  -4   0  -7   75.29    3.80
   4   0   7   67.09    2.90
  -5   0  -7  480.75   16.10
   5   0   7  505.55   15.20
  -6   0  -7   27.80    3.10
   6   0   7   26.50    2.00
  -7   0  -7   32.40    3.50
   7   0   7   38.40    2.30
   8   0   7   18.80    2.00
  -9   0  -7   10.20    2.50
   9   0   7   14.00    2.00
 -13   1   7    1.30    2.80
 -12   1   7    9.60    2.80
 -11   1   7   28.80    3.80
  10  -1  -7  137.09    5.60
 -10   1   7  134.89    6.40
   9  -1  -7    1.70    1.10
  -9   1   7    0.90    1.60
   8  -1  -7    2.50    1.00
  -8   1   7    3.50    1.60
   7  -1  -7  292.27    8.90
   7  -1  -7  291.47    9.30
  -7   1   7  277.87   10.10
   6  -1  -7  545.35   16.40
   6  -1  -7  549.25   16.60
  -6   1   7  551.64   17.50
   5  -1  -7  404.26   12.00
  -5   1   7  379.66   12.80
   4  -1  -7  118.19    4.10
  -4   1   7  119.79    4.80
   3  -1  -7   44.20    1.90
  -3   1   7   45.00    2.50
   2  -1  -7  202.28    6.40
   2  -1  -7  202.48    6.80
   1  -1  -7  532.75   16.20
   1  -1  -7  513.85   15.60
  -1   1   7  533.45   15.50
   0  -1  -7  416.16   12.80
   0  -1  -7  383.66   12.00
   0   1   7  403.36   11.90
  -1  -1  -7  765.72   22.30
  -1  -1  -7  692.23   21.50
   1   1   7  715.13   21.40
  -2  -1  -7   79.69    3.70
  -2  -1  -7   78.49    2.80
   2   1   7   79.69    2.90
  -3  -1  -7    4.00    1.20
   3   1   7    2.10    0.70
  -4  -1  -7    1.70    1.30
   4   1   7    0.00    0.70
  -5  -1  -7  266.17    9.60
   5   1   7  257.57    8.50
  -6  -1  -7   45.30    3.60
   6   1   7   50.09    2.50
  -7  -1  -7    0.80    1.80
   7   1   7    1.10    1.00
   8   1   7   10.00    1.50
  -9  -1  -7    3.40    2.30
   9   1   7    5.20    1.30
 -13   2   7  111.09    6.60
  11  -2  -7  455.35   14.60
 -11   2   7  434.36   15.40
  10  -2  -7  216.28    7.70
 -10   2   7  212.48    8.60
   9  -2  -7  114.29    4.60
  -9   2   7  112.39    5.50
   8  -2  -7   36.80    2.50
  -8   2   7   39.30    3.40
   7  -2  -7  137.29    5.00
  -7   2   7  141.69    5.90
   6  -2  -7  250.27    8.00
  -6   2   7  245.18    8.80
   5  -2  -7  470.95   14.70
  -5   2   7  498.55   15.60
   4  -2  -7   -0.60    0.50
  -4   2   7   -0.10    0.90
   3  -2  -7  165.48    5.50
  -3   2   7  171.58    6.30
   2  -2  -7  507.95   15.50
   2  -2  -7  491.85   15.00
  -2   2   7  499.25   14.60
   1  -2  -7  624.44   18.80
   1  -2  -7  605.74   18.20
  -1   2   7  608.44   17.90
   0  -2  -7    6.80    1.40
   0  -2  -7    7.30    0.90
   0   2   7    6.80    0.70
  -1  -2  -7  176.58    6.50
   1   2   7  175.18    5.60
  -2  -2  -7  719.83   20.60
  -2  -2  -7  707.73   21.80
   2   2   7  664.23   20.60
  -3  -2  -7   68.19    3.70
   3   2   7   63.99    2.60
  -4  -2  -7   41.20    3.00
   4   2   7   41.90    2.10
  -5  -2  -7   60.19    3.80
   5   2   7   63.49    2.80
  -6  -2  -7  110.19    5.40
   6   2   7  109.49    4.20
  -7  -2  -7    0.70    1.70
   7   2   7    1.40    1.00
  -8  -2  -7   81.79    5.10
   8   2   7   82.39    3.60
 -13   3   7   92.89    6.30
 -12   3   7   49.90    4.90
  11  -3  -7   72.29    4.20
 -11   3   7   74.39    5.00
  10  -3  -7    0.60    1.40
 -10   3   7    2.50    1.80
   9  -3  -7   12.90    2.00
  -9   3   7   15.00    2.50
   8  -3  -7    0.50    0.90
  -8   3   7    0.80    1.50
   7  -3  -7   13.30    1.60
  -7   3   7   13.90    2.40
   6  -3  -7  135.29    5.00
  -6   3   7  145.19    5.90
   5  -3  -7   48.50    2.30
  -5   3   7   49.50    3.00
   4  -3  -7  276.67    8.80
  -4   3   7  278.67    9.40
   3  -3  -7   77.79    3.30
   3  -3  -7   77.79    3.00
   2  -3  -7  102.79    4.10
   2  -3  -7  104.29    3.70
  -2   3   7  105.49    3.30
   1  -3  -7  360.76   11.50
   1  -3  -7  384.06   12.20
  -1   3   7  384.36   11.20
   0  -3  -7  101.19    4.30
   0  -3  -7  100.39    3.60
   0   3   7   97.39    3.30
  -1  -3  -7    4.00    1.30
  -1  -3  -7    4.50    1.10
   1   3   7    4.60    0.80
  -2  -3  -7  145.79    6.50
   2   3   7  161.28    5.10
  -3  -3  -7  327.07   11.20
   3   3   7  313.57    9.90
  -4  -3  -7    2.10    1.30
   4   3   7    1.60    0.80
  -5  -3  -7   25.70    3.00
   5   3   7   27.20    1.80
  -6  -3  -7    8.80    2.30
   6   3   7    8.20    1.30
  -7  -3  -7   20.40    3.30
   7   3   7   23.40    2.10
  -8  -3  -7   81.99    5.10
   8   3   7   83.79    3.80
 -13   4   7    3.00    3.40
  12  -4  -7  178.28    7.10
 -12   4   7  180.68    8.50
  11  -4  -7  285.97    9.90
 -11   4   7  284.97   11.00
  10  -4  -7  188.38    7.00
 -10   4   7  193.68    8.10
   9  -4  -7  117.79    4.70
  -9   4   7  110.09    5.60
   8  -4  -7  680.13   21.10
  -8   4   7  702.93   22.10
   7  -4  -7  190.68    6.70
  -7   4   7  196.48    7.60
   6  -4  -7    5.90    1.10
  -6   4   7    7.40    1.70
   5  -4  -7   56.09    2.70
  -5   4   7   56.49    3.20
   4  -4  -7   18.10    1.50
  -4   4   7   17.40    2.10
   3  -4  -7  105.59    4.30
   3  -4  -7  103.29    4.00
  -3   4   7  110.59    3.40
   2  -4  -7  355.26   11.20
   2  -4  -7  363.76   11.70
  -2   4   7  361.86   10.80
   1  -4  -7  115.29    4.20
   1  -4  -7  115.59    4.80
  -1   4   7  120.49    3.90
   0  -4  -7   34.50    2.50
   0  -4  -7   38.50    2.10
   0   4   7   39.00    1.70
  -1  -4  -7  117.29    5.20
   1   4   7  125.29    4.10
  -2  -4  -7   52.89    3.30
   2   4   7   38.60    2.30
  -3  -4  -7   92.79    4.60
   3   4   7   93.69    3.50
  -4  -4  -7   24.60    3.00
   4   4   7   29.40    1.70
  -5  -4  -7   -0.40    1.50
   5   4   7    0.60    0.90
  -6  -4  -7  118.89    6.40
   6   4   7  135.49    4.80
  -7  -4  -7    2.40    2.10
   7   4   7    1.00    1.10
  13  -5  -7   49.99    4.50
 -12   5   7   16.80    3.30
  11  -5  -7   24.50    2.60
 -11   5   7   23.20    3.50
  10  -5  -7    2.70    1.30
 -10   5   7    3.60    2.30
   9  -5  -7   18.40    2.20
  -9   5   7   21.80    3.20
   8  -5  -7   19.50    2.10
  -8   5   7   20.30    2.90
   7  -5  -7    2.90    1.10
   6  -5  -7   42.30    2.40
  -6   5   7   43.50    3.00
   5  -5  -7   31.00    2.00
  -5   5   7   26.90    2.50
   4  -5  -7   18.90    1.70
  -4   5   7   15.90    2.10
   3  -5  -7  498.05   15.50
   3  -5  -7  484.25   15.10
   2  -5  -7   36.40    2.10
   2  -5  -7   39.00    2.60
  -2   5   7   40.90    1.70
   1  -5  -7  180.68    6.10
   1  -5  -7  174.18    6.70
  -1   5   7  179.08    5.70
   0  -5  -7   33.70    2.10
   0  -5  -7   28.00    2.60
   0   5   7   28.90    1.60
  -1  -5  -7  113.49    5.10
   1   5   7  119.19    4.10
  -2  -5  -7  315.97   11.10
   2   5   7  316.77    9.90
  -3  -5  -7  162.68    6.90
   3   5   7  168.88    5.70
  -4  -5  -7   62.09    4.20
   4   5   7   70.79    3.00
  -5  -5  -7   17.20    2.90
   5   5   7   19.80    1.80
  -6  -5  -7   83.19    4.90
   6   5   7   81.69    3.60
  12  -6  -7   -0.40    1.60
  11  -6  -7   32.20    2.90
 -11   6   7   34.50    4.90
  10  -6  -7  526.35   16.60
 -10   6   7  530.65   18.00
   9  -6  -7  359.56   11.60
  -9   6   7  351.76   12.80
   8  -6  -7  454.65   14.60
  -8   6   7  470.95   15.60
   7  -6  -7    3.30    1.20
  -7   6   7    3.30    1.80
   6  -6  -7   31.60    2.20
   5  -6  -7    3.40    1.10
  -5   6   7    6.70    1.70
   4  -6  -7  236.98    8.30
   3  -6  -7   52.69    2.80
   3  -6  -7   57.29    3.10
   2  -6  -7   19.60    1.90
   2  -6  -7   16.60    2.00
  -2   6   7   15.50    1.30
   1  -6  -7   27.60    2.20
   1  -6  -7   30.20    2.60
  -1   6   7   28.50    1.60
   0  -6  -7   41.20    3.00
   0   6   7   39.40    2.10
  -1  -6  -7   36.50    3.10
   1   6   7   34.20    1.90
  -2  -6  -7   61.49    3.90
   2   6   7   61.19    2.70
  -3  -6  -7   17.10    2.60
   3   6   7   15.30    1.50
  -4  -6  -7   25.10    2.90
   4   6   7   19.30    1.80
  -5  -6  -7   32.30    3.40
   5   6   7   32.10    2.10
  -6  -6  -7    5.00    2.00
   6   6   7    4.00    1.20
  12  -7  -7   25.00    2.80
  10  -7  -7  118.09    5.00
 -10   7   7  132.69    7.20
   9  -7  -7    7.20    1.60
  -9   7   7    5.80    2.50
   8  -7  -7   19.40    2.10
  -8   7   7   21.60    3.50
   7  -7  -7    0.20    1.20
  -7   7   7    1.80    1.80
   6  -7  -7   75.29    3.50
  -6   7   7   73.79    4.40
   5  -7  -7  149.19    5.60
  -5   7   7  146.89    6.20
   4  -7  -7  107.39    4.50
   3  -7  -7   72.49    3.80
   3  -7  -7   71.09    3.50
   2  -7  -7    1.80    1.20
   2  -7  -7    1.80    1.30
   1  -7  -7  106.09    4.90
  -1   7   7  105.99    3.90
   0  -7  -7   21.70    2.40
   0   7   7   16.60    1.60
  -1  -7  -7  116.79    5.40
   1   7   7  107.09    4.10
  -2  -7  -7   52.19    3.70
   2   7   7   59.19    2.70
  -3  -7  -7   92.89    5.00
   3   7   7   93.29    3.70
  -4  -7  -7   94.09    5.10
   4   7   7   96.49    3.90
  -5  -7  -7  149.88    6.50
   5   7   7  125.29    5.00
  12  -8  -7   -0.30    1.50
  11  -8  -7   74.19    3.80
  10  -8  -7   50.39    3.10
   9  -8  -7  162.58    6.00
  -9   8   7  149.99    7.80
   8  -8  -7   22.30    2.40
  -8   8   7   21.10    4.10
   7  -8  -7  189.48    6.90
  -7   8   7  188.78    8.10
   6  -8  -7   72.99    3.50
  -6   8   7   70.79    4.70
   5  -8  -7  130.79    5.30
  -5   8   7  132.99    6.10
   4  -8  -7  180.98    6.60
   3  -8  -7   86.99    4.20
   3  -8  -7   96.19    4.50
   2  -8  -7   82.99    4.00
   2  -8  -7   78.29    4.30
  -2   8   7   82.59    3.40
   1  -8  -7  103.49    5.00
  -1   8   7  104.49    4.00
   0  -8  -7    8.30    1.90
   0   8   7    9.60    1.30
  -1  -8  -7  156.18    6.70
   1   8   7  159.08    5.50
  -2  -8  -7    5.00    1.90
   2   8   7    5.10    1.10
  -3  -8  -7    0.20    1.70
   3   8   7    0.50    1.00
  -4  -8  -7    1.80    1.90
   4   8   7    0.70    1.10
  11  -9  -7   41.10    2.90
  10  -9  -7    4.50    1.50
   9  -9  -7   88.39    4.20
   8  -9  -7    0.10    1.30
   7  -9  -7   25.30    2.50
  -7   9   7   15.40    3.00
   6  -9  -7   33.60    2.60
  -6   9   7   41.80    4.30
   5  -9  -7   78.69    3.90
  -5   9   7   70.59    4.80
   4  -9  -7   11.60    1.90
   3  -9  -7   96.39    4.70
   3  -9  -7  101.19    4.80
  -3   9   7   96.89    4.10
   2  -9  -7   77.49    4.20
  -2   9   7   64.09    3.20
   1  -9  -7    1.70    1.70
  -1   9   7   -0.40    1.00
   0  -9  -7   59.09    4.00
   0   9   7   58.89    2.90
   1   9   7   16.50    1.80
  -2  -9  -7   96.89    5.30
   2   9   7  105.39    4.10
  -3  -9  -7   53.59    4.00
   3   9   7   50.69    2.80
  10 -10  -7    1.00    1.50
   9 -10  -7    6.40    1.70
   7 -10  -7   41.00    3.10
   6 -10  -7   28.20    2.70
  -6  10   7   21.50    3.70
   5 -10  -7  121.09    5.20
  -5  10   7  118.79    6.50
   4 -10  -7   87.19    4.50
   3 -10  -7   47.50    5.30
   3 -10  -7   33.10    3.40
   2 -10  -7  136.39    6.10
  -2  10   7  130.09    5.10
   1 -10  -7  109.29    5.60
  -1  10   7  116.59    4.60
   0 -10  -7   57.39    4.10
  -1 -10  -7    0.10    1.80
   1  10   7    0.00    1.20
   9 -11  -7   12.70    2.00
   8 -11  -7   15.60    2.60
   7 -11  -7   29.00    2.90
   6 -11  -7  206.68    8.20
   5 -11  -7   28.90    3.20
   4 -11  -7   40.00    3.70
  -4  11   7   25.60    5.10
   3 -11  -7    3.30    2.10
   2 -11  -7   10.40    2.50
   1 -11  -7    9.20    2.20
   7 -12  -7   55.39    3.70
   6 -12  -7   37.80    3.50
   0 -14   8    1.90    1.50
  -1  14  -8    4.90    1.30
   1 -14   8    4.90    1.70
  -2  14  -8   38.00    2.50
   2 -14   8   39.00    3.20
  -3  14  -8    2.20    1.20
   3 -14   8    4.40    1.70
  -4  14  -8   38.30    2.30
   4 -14   8   26.80    2.80
  -2 -13   8   44.90    3.00
  -1 -13   8   74.39    3.90
   0  13  -8  104.79    4.40
   0 -13   8  112.69    4.90
  -1  13  -8  238.28    8.20
   1 -13   8  251.27    8.80
   2 -13   8   33.50    3.00
  -3  13  -8    1.10    1.00
   3 -13   8   -0.60    1.40
  -4  13  -8   58.79    2.80
   4 -13   8   59.69    3.70
  -5  13  -8  128.69    4.80
   5 -13   8  127.99    5.60
  -6  13  -8    2.00    1.10
   6 -13   8    2.90    1.70
  -3 -12   8    1.90    1.30
  -2 -12   8   17.50    2.40
   1  12  -8   97.69    4.00
  -1 -12   8   93.99    4.40
   0  12  -8    6.90    1.20
   0 -12   8    8.80    1.70
  -1  12  -8    1.50    0.90
   1 -12   8   -1.80    1.40
  -2  12  -8    7.20    1.30
   2 -12   8    4.90    1.60
  -3  12  -8    0.20    0.90
   3 -12   8    0.60    1.40
  -4  12  -8   55.79    2.70
   4 -12   8   51.69    3.60
  -5  12  -8   25.70    1.90
   5 -12   8   24.50    3.20
  -6  12  -8    0.60    1.00
   6 -12   8   -1.70    1.50
  -7  12  -8    8.30    1.30
   7 -12   8   10.90    2.00
   6  11  -8   22.70    1.90
   5  11  -8   15.60    1.80
  -3 -11   8   -0.40    1.10
   2  11  -8    8.40    1.30
  -2 -11   8    9.30    1.60
   1  11  -8  168.18    5.70
  -1 -11   8  161.68    6.30
   0  11  -8   22.00    1.70
   0 -11   8   18.30    2.40
  -1  11  -8    7.60    1.20
   1 -11   8    8.20    1.80
  -2  11  -8  191.18    6.50
   2 -11   8  196.58    7.40
  -3  11  -8  243.98    8.00
   3 -11   8  245.58    8.80
  -4  11  -8   49.70    2.60
   4 -11   8   55.59    3.40
  -5  11  -8  105.89    4.10
   5 -11   8  103.29    4.80
  -6  11  -8   -0.10    0.90
   6 -11   8    3.20    1.60
  -7  11  -8   39.80    2.40
   7 -11   8   39.70    3.20
  -8  11  -8   70.09    3.30
   8 -11   8   79.49    4.40
   7  10  -8   48.00    2.50
  -7 -10   8   42.50    5.20
   6  10  -8   25.70    2.00
   5  10  -8   44.50    2.50
  -5 -10   8   35.60    5.10
  -4 -10   8  206.08    7.40
  -4 -10   8  218.18   10.40
  -3 -10   8  154.48    5.80
   2  10  -8  341.17   10.80
  -2 -10   8  349.96   11.50
   1  10  -8  105.89    4.00
  -1 -10   8  113.39    4.80
   0  10  -8    5.40    1.00
   0 -10   8    6.40    1.50
  -1  10  -8    0.30    0.70
   1 -10   8    1.10    1.30
  -2  10  -8   43.10    2.30
   2 -10   8   48.60    3.10
  -3  10  -8   22.90    1.70
   3 -10   8   21.90    2.30
  -4  10  -8   49.60    2.50
   4 -10   8   53.79    3.30
  -5  10  -8  101.29    3.90
   5 -10   8   98.69    4.60
  -6  10  -8   43.30    2.40
   6 -10   8   35.80    3.00
  -7  10  -8    1.90    1.00
   7 -10   8    1.10    1.90
  -8  10  -8   66.09    3.10
   8 -10   8   66.89    3.90
   9 -10   8  159.18    6.60
   8   9  -8   23.60    2.00
  -8  -9   8   31.20    4.30
   7   9  -8   19.30    1.80
  -7  -9   8    8.80    2.60
   6   9  -8    4.20    1.00
  -6  -9   8    6.10    2.40
  -5  -9   8   36.10    4.20
  -4  -9   8   11.90    2.50
  -4  -9   8   13.90    1.80
   3   9  -8   45.90    2.30
  -3  -9   8   51.69    2.90
   2   9  -8   13.70    1.30
  -2  -9   8   15.80    2.10
   1   9  -8    0.40    0.60
  -1  -9   8    0.50    1.10
   0   9  -8   21.30    1.50
   0  -9   8   17.30    2.20
  -1   9  -8  120.19    4.30
   1  -9   8  124.09    5.10
  -2   9  -8  226.18    7.40
   2  -9   8  226.78    8.10
  -3   9  -8  124.79    4.40
   3  -9   8  116.19    5.10
  -4   9  -8  189.58    6.10
   4  -9   8  165.48    6.70
  -5   9  -8  113.69    4.20
   5  -9   8  109.69    4.90
  -6   9  -8   36.60    2.20
   6  -9   8   35.30    2.80
  -7   9  -8   35.80    2.30
   7  -9   8   34.90    3.00
  -8   9  -8  201.88    7.70
   8  -9   8  219.48    8.10
  -9   9  -8    4.00    1.30
   9  -9   8    7.20    1.80
   8   8  -8   76.09    3.30
  -8  -8   8   81.69    5.30
  -7  -8   8    6.00    2.30
   6   8  -8    4.90    1.10
  -6  -8   8    7.30    2.40
  -5  -8   8    2.10    2.00
  -4  -8   8 1086.79   32.50
   3   8  -8  757.52   22.50
  -3  -8   8  758.32   23.10
  -3  -8   8  759.62   23.90
   2   8  -8  458.15   13.70
  -2  -8   8  444.36   14.30
  -1  -8   8  127.49    5.10
   0   8  -8  202.48    6.70
   0  -8   8  216.28    7.50
  -1   8  -8   22.30    1.50
   1  -8   8   23.80    2.20
  -2   8  -8  124.89    4.40
   2  -8   8  124.79    5.10
  -3   8  -8   85.59    3.40
   3  -8   8   91.09    4.10
  -4   8  -8    2.60    0.80
   4  -8   8    1.60    1.20
  -5   8  -8    3.90    1.00
   5  -8   8    5.50    1.40
  -6   8  -8    0.70    0.90
   6  -8   8    1.60    1.30
  -7   8  -8    6.30    1.20
   7  -8   8    3.20    1.40
  -8   8  -8    2.40    1.10
   8  -8   8    1.70    1.50
   9  -8   8  165.68    6.70
   9   7  -8  130.19    4.80
  -9  -7   8  122.09    6.40
   8   7  -8  121.99    4.50
  -8  -7   8  120.79    6.30
   7   7  -8    0.00    0.80
  -7  -7   8    1.60    1.90
   6   7  -8   46.30    2.30
  -6  -7   8   47.40    3.80
  -5  -7   8   35.80    2.30
  -5  -7   8   36.20    3.30
  -4  -7   8  109.39    4.40
  -4  -7   8  113.79    5.40
   3   7  -8    1.90    0.60
  -3  -7   8    3.70    1.40
  -3  -7   8    1.90    1.10
   2   7  -8   32.70    1.60
  -2  -7   8   33.60    2.30
  -2  -7   8   34.50    2.70
   1   7  -8  617.24   18.70
  -1  -7   8  639.24   19.30
   0   7  -8    8.60    1.00
   0  -7   8    6.60    1.30
  -1   7  -8  273.17    8.60
   1  -7   8  270.47    9.20
  -2   7  -8   14.20    1.20
   2  -7   8   14.90    1.80
  -3   7  -8   80.49    3.10
   3  -7   8   79.69    3.70
  -4   7  -8   42.80    2.10
   4  -7   8   42.80    2.70
  -5   7  -8  621.04   18.90
   5  -7   8  636.74   19.60
  -6   7  -8  162.18    5.70
   6  -7   8  167.78    6.40
  -7   7  -8   81.49    3.30
   7  -7   8   70.29    3.80
  -8   7  -8   20.10    2.10
   8  -7   8   24.30    2.70
   9  -7   8    4.20    1.80
  10   6  -8    6.40    1.40
 -10  -6   8    5.30    2.50
   9   6  -8   26.60    2.10
   8   6  -8   17.90    1.60
  -8  -6   8   19.60    3.20
   7   6  -8    1.20    0.80
  -7  -6   8    1.30    1.80
   6   6  -8  261.77    8.30
  -6  -6   8  260.07    9.70
  -5  -6   8  401.56   13.60
   4   6  -8    1.60    0.60
  -4  -6   8    1.00    1.30
  -4  -6   8    0.80    0.80
   3   6  -8 1609.34   48.20
  -3  -6   8 1709.93   49.40
  -3  -6   8 1655.73   48.80
   2   6  -8  674.53   20.30
  -2  -6   8  671.13   20.80
  -2  -6   8  710.83   21.20
   1   6  -8 1005.30   29.00
  -1  -6   8  970.20   29.60
  -1  -6   8  991.50   29.70
   0   6  -8  573.44   17.10
   0  -6   8  578.24   17.70
   0  -6   8  567.04   17.40
  -1   6  -8 1141.39   33.80
   1  -6   8 1160.48   34.40
  -2   6  -8  347.87   10.50
   2  -6   8  335.47   11.10
  -3   6  -8    0.50    0.60
   3  -6   8    2.30    1.10
  -4   6  -8   81.09    3.10
   4  -6   8   77.49    3.70
  -5   6  -8  119.29    4.40
   5  -6   8  130.59    5.10
  -6   6  -8    6.00    1.10
   6  -6   8    3.50    1.30
  -7   6  -8    4.00    1.10
   7  -6   8    5.70    1.60
  -8   6  -8  202.28    6.80
   8  -6   8  187.78    7.30
   9  -6   8   77.29    4.10
  10  -6   8   81.69    4.30
  10   5  -8   19.10    2.20
 -10  -5   8   18.30    3.40
   9   5  -8   49.40    2.70
  -9  -5   8   50.09    4.10
   8   5  -8   28.10    1.90
  -8  -5   8   24.70    3.30
   7   5  -8  126.69    4.40
  -7  -5   8  118.69    5.70
   6   5  -8  205.18    6.50
  -6  -5   8  194.68    7.80
   5   5  -8  334.27   10.40
  -5  -5   8  347.07   11.80
   4   5  -8    2.70    0.60
  -4  -5   8    2.10    1.30
  -4  -5   8    2.00    0.80
   3   5  -8    5.90    0.80
  -3  -5   8    7.30    1.20
  -3  -5   8    8.50    1.70
   2   5  -8  539.95   15.80
  -2  -5   8  517.75   16.60
  -2  -5   8  541.25   16.30
   1   5  -8   31.20    1.50
  -1  -5   8   30.40    2.10
  -1  -5   8   33.10    2.00
   0   5  -8   51.19    2.00
   0  -5   8   51.89    2.50
   0  -5   8   48.20    2.50
  -1   5  -8   52.49    2.10
   1  -5   8   53.29    2.60
   1  -5   8   49.20    2.30
  -2   5  -8  876.91   25.10
   2  -5   8  823.92   25.60
  -3   5  -8   16.20    1.30
   3  -5   8   13.50    1.60
  -4   5  -8  336.77   10.40
   4  -5   8  332.17   10.90
  -5   5  -8   15.90    1.40
   5  -5   8   11.90    1.80
  -6   5  -8  382.76   12.10
   6  -5   8  403.56   12.80
  -7   5  -8   27.80    2.00
   7  -5   8   18.40    2.20
   8  -5   8  102.59    4.70
   9  -5   8    1.60    1.30
  10  -5   8   35.20    3.00
 -11  -4   8    3.30    2.30
  10   4  -8    8.80    2.20
 -10  -4   8   16.70    4.10
   9   4  -8   -1.00    1.00
  -9  -4   8   -1.00    1.70
   8   4  -8  346.67   10.90
  -8  -4   8  358.46   12.50
   7   4  -8    3.50    0.80
  -7  -4   8    3.60    1.60
   6   4  -8   69.59    2.70
   6   4  -8   77.79    3.00
  -6  -4   8   67.29    4.00
   5   4  -8  384.26   11.50
  -5  -4   8  365.76   12.50
   4   4  -8  318.17    9.70
  -4  -4   8  323.47    9.90
  -4  -4   8  311.57   10.80
   3   4  -8  350.66   10.40
  -3  -4   8  339.57   11.30
  -3  -4   8  338.17   10.60
  -2  -4   8 2451.65   72.69
  -2  -4   8 2515.25   72.29
   1   4  -8 1363.56   39.60
  -1  -4   8 1368.36   40.00
  -1  -4   8 1347.27   40.20
   0   4  -8 1730.43   49.70
   0  -4   8 1734.13   50.09
   0  -4   8 1665.03   50.19
  -1   4  -8  263.37    7.80
   1  -4   8  248.48    8.20
   1  -4   8  241.58    8.40
  -2   4  -8   33.10    1.60
   2  -4   8   34.10    2.10
  -3   4  -8  110.99    3.90
   3  -4   8  114.09    4.40
  -4   4  -8   33.10    1.70
   4  -4   8   24.60    2.90
  -5   4  -8   48.20    2.20
   5  -4   8   44.30    2.70
  -6   4  -8   95.29    3.60
   6  -4   8   90.79    4.10
   7  -4   8  173.38    6.50
   8  -4   8   49.20    3.10
   9  -4   8   29.90    2.70
 -11  -3   8   56.49    4.40
 -10  -3   8  137.39    6.50
  -9  -3   8    1.80    1.70
   8   3  -8  153.88    5.20
  -8  -3   8  148.79    6.50
   7   3  -8  167.28    5.90
   7   3  -8  160.18    5.30
  -7  -3   8  161.28    6.80
   6   3  -8 1565.44   46.30
   6   3  -8 1580.14   46.10
  -6  -3   8 1603.34   48.10
   5   3  -8  253.77    7.80
   5   3  -8  252.87    7.90
  -5  -3   8  253.57    9.00
   4   3  -8   10.20    0.90
  -4  -3   8    9.00    1.00
  -4  -3   8    9.00    1.60
   3   3  -8  236.18    7.10
  -3  -3   8  224.88    7.30
  -3  -3   8  232.28    8.10
   2   3  -8   40.10    1.60
  -2  -3   8   36.50    1.80
  -2  -3   8   38.70    2.30
   1   3  -8   75.79    2.70
  -1  -3   8   81.29    3.60
  -1  -3   8   73.79    2.90
   0   3  -8   67.39    2.40
   0  -3   8   66.49    2.90
   0  -3   8   64.99    2.70
  -1   3  -8  125.09    4.10
   1  -3   8  126.59    4.50
  -2   3  -8  262.47    8.80
  -2   3  -8  264.87    8.10
   2  -3   8  267.27    8.60
  -3   3  -8  280.67    8.90
  -3   3  -8  265.77    8.20
   3  -3   8  250.17    8.60
  -4   3  -8   17.30    2.10
  -4   3  -8   19.30    1.30
   4  -3   8   19.60    1.70
  -5   3  -8   52.29    2.20
   5  -3   8   47.20    2.60
   6  -3   8    9.10    1.40
   7  -3   8  266.17    9.10
   8  -3   8   51.29    3.00
   9  -3   8   35.80    2.70
 -12  -2   8  133.59    6.70
 -11  -2   8   11.80    2.40
 -10  -2   8   33.20    3.60
  -9  -2   8  417.56   14.40
  -8  -2   8   51.49    3.80
   7   2  -8  190.28    6.10
   7   2  -8  183.88    6.40
  -7  -2   8  201.98    7.70
   6   2  -8    3.90    0.80
   6   2  -8    4.00    0.70
  -6  -2   8    6.40    1.60
   5   2  -8  607.34   17.60
   5   2  -8  614.44   17.90
  -5  -2   8  578.84   18.90
   4   2  -8  182.98    5.80
  -4  -2   8  184.08    6.80
   3   2  -8 1755.82   50.79
  -3  -2   8 1772.02   50.69
  -3  -2   8 1715.13   51.69
   2   2  -8 1214.78   35.20
  -2  -2   8 1215.18   35.90
  -2  -2   8 1188.38   35.20
   1   2  -8  914.61   25.60
  -1  -2   8  887.51   26.30
  -1  -2   8  816.72   26.50
   0   2  -8  569.94   17.20
   0   2  -8  580.94   17.70
   0  -2   8  603.14   17.50
  -1   2  -8  544.95   16.50
  -1   2  -8  534.55   16.00
   1  -2   8  540.25   16.30
  -2   2  -8  146.49    5.30
  -2   2  -8  144.09    4.60
   2  -2   8  140.49    5.00
  -3   2  -8  418.86   13.20
  -3   2  -8  408.76   12.30
   3  -2   8  403.46   12.70
  -4   2  -8   24.20    2.40
  -4   2  -8   29.20    1.50
   4  -2   8   25.50    2.00
  -5   2  -8  393.16   13.40
   5  -2   8  403.86   12.60
  -6   2  -8   31.80    3.20
   6  -2   8   32.60    2.20
  -7   2  -8   10.30    2.30
   7  -2   8   16.80    1.90
  -8   2  -8    8.60    2.70
   8  -2   8   17.40    2.10
   9  -2   8    2.20    1.30
 -12  -1   8   36.40    4.20
 -11  -1   8   50.99    4.20
 -10  -1   8  111.79    5.80
   9   1  -8  179.88    6.70
  -9  -1   8  188.88    7.70
   8   1  -8  344.37   11.00
  -8  -1   8  341.27   12.00
   7   1  -8  685.33   20.50
  -7  -1   8  671.23   21.50
   6   1  -8    0.90    0.70
  -6  -1   8    2.00    1.40
   5   1  -8  402.56   11.80
   5   1  -8  408.76   12.20
  -5  -1   8  388.36   13.20
   4   1  -8  510.15   15.40
  -4  -1   8  522.45   16.40
   3   1  -8  452.85   13.80
  -3  -1   8  474.65   14.70
   2   1  -8   37.30    1.60
  -2  -1   8   39.40    2.40
  -2  -1   8   36.80    1.50
   1   1  -8   30.10    1.40
  -1  -1   8   31.90    1.50
   0   1  -8 1707.53   50.19
   0   1  -8 1713.03   50.79
   0  -1   8 1766.92   50.39
  -1   1  -8  117.79    3.80
  -1   1  -8  115.79    4.50
   1  -1   8  120.09    4.20
  -2   1  -8   77.19    3.50
  -2   1  -8   77.29    2.70
   2  -1   8   77.39    3.00
  -3   1  -8   16.20    1.10
  -3   1  -8   13.40    1.90
   3  -1   8   16.00    1.50
  -4   1  -8  123.29    4.00
  -4   1  -8  122.69    5.20
   4  -1   8  109.49    4.40
  -5   1  -8  326.57   11.20
   5  -1   8  313.07   10.30
  -6   1  -8   56.49    4.00
   6  -1   8   59.89    3.00
  -7   1  -8   33.10    3.80
   7  -1   8   33.60    2.30
  -8   1  -8    6.10    2.30
   9  -1   8   39.50    2.80
 -12   0   8    4.00    2.50
 -11   0   8    9.00    2.50
  10   0  -8   18.40    2.70
 -10   0   8   14.50    2.50
   9   0  -8   26.30    2.40
  -9   0   8   25.60    2.90
   8   0  -8  171.88    6.10
  -8   0   8  172.28    7.00
   7   0  -8  375.16   11.60
  -7   0   8  361.46   12.60
   6   0  -8  724.43   21.40
  -6   0   8  707.73   22.40
   5   0  -8  660.03   19.40
  -5   0   8  634.04   20.30
   4   0  -8  321.67    9.90
  -4   0   8  318.27   10.70
   3   0  -8   56.99    2.20
  -3   0   8   52.59    2.90
   2   0  -8  611.34   18.20
  -2   0   8  616.84   19.00
   1   0  -8  253.57    7.70
   1   0  -8  244.98    8.20
  -1   0   8  246.98    7.60
   0   0  -8  909.21   27.30
   0   0  -8  899.41   26.60
   0   0   8  918.41   26.70
  -1   0  -8  712.53   21.80
  -1   0  -8  707.03   20.90
   1   0   8  711.93   21.10
  -2   0  -8  199.18    6.10
  -2   0  -8  192.48    7.10
   2   0   8  194.88    6.40
  -3   0  -8   17.30    2.20
  -3   0  -8   20.70    1.30
   3   0   8   18.30    1.40
  -4   0  -8  187.38    7.20
   4   0   8  180.08    6.30
  -5   0  -8    3.20    1.60
   5   0   8    4.00    1.00
  -6   0  -8   50.99    3.80
   6   0   8   50.19    2.70
  -7   0  -8   42.40    3.90
   7   0   8   39.20    2.60
  -8   0  -8    1.80    2.70
   8   0   8   -1.10    1.10
  -9   0  -8   23.10    4.50
   9   0   8   25.10    2.50
 -13   1   8  203.08    8.90
 -12   1   8  170.88    7.70
  11  -1  -8   23.80    3.60
 -11   1   8   25.20    3.60
  10  -1  -8  275.07    9.50
 -10   1   8  281.87   10.50
   9  -1  -8  397.86   13.10
  -9   1   8  427.76   14.20
   8  -1  -8    0.90    1.00
  -8   1   8    3.20    1.60
   7  -1  -8  381.66   12.00
   6  -1  -8  209.08    6.90
  -6   1   8  203.68    7.70
   5  -1  -8  415.46   12.90
  -5   1   8  429.06   13.90
   4  -1  -8  822.22   24.60
  -4   1   8  835.62   25.40
   3  -1  -8  342.37   10.40
  -3   1   8  337.37   11.20
   2  -1  -8  144.29    5.30
   2  -1  -8  148.49    4.80
  -2   1   8  147.99    4.50
   1  -1  -8    6.80    0.90
   1  -1  -8    8.90    1.30
  -1   1   8    7.70    0.70
   0  -1  -8   13.60    1.00
   0  -1  -8   12.30    1.60
  -1  -1  -8    8.50    1.70
  -1  -1  -8   10.40    1.00
   1   1   8   10.50    1.00
  -2  -1  -8   16.30    2.00
  -2  -1  -8   16.40    1.20
   2   1   8   16.90    1.30
   3   1   8   22.50    1.60
  -4  -1  -8   70.99    4.00
   4   1   8   73.89    3.00
  -5  -1  -8  109.59    5.30
   5   1   8  109.89    4.30
  -6  -1  -8  107.09    5.40
   6   1   8   94.09    4.00
  -7  -1  -8   17.10    3.20
   7   1   8   15.70    2.00
  -8  -1  -8   33.30    3.90
   8   1   8   25.70    2.30
 -13   2   8   43.90    5.00
 -12   2   8    7.40    2.50
  11  -2  -8    3.20    1.80
 -11   2   8    1.20    2.20
  10  -2  -8   27.20    2.60
 -10   2   8   26.40    3.50
   9  -2  -8    3.60    1.20
  -9   2   8    4.30    2.00
   8  -2  -8  173.08    6.10
  -8   2   8  169.18    7.00
   7  -2  -8  360.66   11.50
   6  -2  -8 1333.77   39.90
  -6   2   8 1376.26   40.90
   5  -2  -8  241.48    7.60
  -5   2   8  224.68    8.20
   4  -2  -8  438.46   13.00
  -4   2   8  407.16   13.70
   3  -2  -8    8.60    1.00
  -3   2   8    7.50    1.40
   2  -2  -8  242.78    7.70
   2  -2  -8  237.88    8.20
  -2   2   8  252.67    7.30
   1  -2  -8   56.19    2.90
   1  -2  -8   54.89    2.30
  -1   2   8   57.19    2.00
   0  -2  -8  506.05   15.80
   0  -2  -8  488.15   15.00
   0   2   8  505.55   14.90
  -1  -2  -8  111.49    4.80
  -1  -2  -8  115.49    3.90
   1   2   8  108.49    3.80
   2   2   8  310.07    9.60
  -3  -2  -8   44.90    3.20
   3   2   8   43.20    2.20
  -4  -2  -8  115.39    5.40
   4   2   8  111.99    4.20
  -5  -2  -8  166.98    6.90
   5   2   8  154.48    5.60
  -6  -2  -8   25.30    3.20
   6   2   8   22.50    1.90
  -7  -2  -8   22.60    3.50
   7   2   8   29.30    2.30
  -8  -2  -8    5.20    2.40
   8   2   8    3.10    1.20
 -13   3   8   36.30    4.90
  11  -3  -8  260.07    9.30
 -11   3   8  268.67   10.40
  10  -3  -8   59.79    3.40
 -10   3   8   65.19    4.50
   9  -3  -8   54.49    3.00
  -9   3   8   53.69    4.00
   8  -3  -8  121.79    4.80
  -8   3   8  128.19    5.80
   7  -3  -8  246.58    8.10
  -7   3   8  238.98    9.00
   6  -3  -8  681.33   20.10
  -6   3   8  646.04   20.90
   5  -3  -8   90.89    3.60
  -5   3   8   89.09    4.30
   4  -3  -8  528.85   16.20
  -4   3   8  540.15   17.00
   3  -3  -8   14.30    1.50
   3  -3  -8   15.20    1.40
   2  -3  -8   96.29    4.10
   2  -3  -8   98.19    3.70
  -2   3   8  103.29    3.20
   1  -3  -8  109.09    3.90
   1  -3  -8  107.49    4.50
  -1   3   8  110.69    3.60
   0  -3  -8  467.25   15.20
   0  -3  -8  485.45   14.40
   0   3   8  469.05   14.20
  -1  -3  -8   72.79    2.90
  -1  -3  -8   59.49    3.80
   1   3   8   71.59    2.70
  -2  -3  -8   14.10    2.30
   2   3   8   13.10    1.20
  -3  -3  -8  275.17    9.90
   3   3   8  274.67    8.70
  -4  -3  -8    3.40    1.70
   4   3   8    1.40    0.80
  -5  -3  -8   -1.00    1.60
   5   3   8   -0.50    0.90
  -6  -3  -8   92.29    5.00
   6   3   8   83.09    3.70
  -7  -3  -8  212.08    9.10
   7   3   8  224.78    7.60
 -13   4   8    1.10    3.30
  12  -4  -8  105.89    5.20
  11  -4  -8   26.70    2.80
 -11   4   8   31.20    4.00
  10  -4  -8    9.70    1.70
 -10   4   8   13.50    2.70
   9  -4  -8   20.70    2.20
  -9   4   8   22.50    3.30
   8  -4  -8   46.60    2.60
  -8   4   8   48.00    3.60
   7  -4  -8  138.39    5.20
  -7   4   8  140.49    6.20
   6  -4  -8   54.89    2.80
  -6   4   8   51.29    3.20
   5  -4  -8  234.48    7.80
  -5   4   8  234.18    8.60
   4  -4  -8  328.37   10.50
  -4   4   8  333.77   11.30
   3  -4  -8  878.31   25.90
   3  -4  -8  859.71   26.30
   2  -4  -8    0.60    0.80
   2  -4  -8    1.50    0.90
  -2   4   8    0.20    0.60
   1  -4  -8    0.60    0.90
   1  -4  -8    0.90    0.80
  -1   4   8    2.20    0.60
   0  -4  -8   64.29    3.50
   0  -4  -8   69.89    3.00
   0   4   8   68.49    2.60
  -1  -4  -8  334.87   11.40
   1   4   8  328.47   10.20
  -2  -4  -8  175.98    6.90
   2   4   8  161.08    5.60
  -3  -4  -8  621.94   20.00
   3   4   8  623.24   18.80
  -4  -4  -8    9.70    2.10
   4   4   8   11.50    1.60
  -5  -4  -8   60.89    4.10
   5   4   8   66.89    3.10
  -6  -4  -8    2.70    1.80
   6   4   8    1.60    1.10
  -7  -4  -8   34.20    3.70
 -13   5   8   85.09    7.10
  12  -5  -8    1.30    1.70
  11  -5  -8  156.28    6.10
 -11   5   8  160.18    7.80
  10  -5  -8  223.78    7.70
 -10   5   8  210.98    9.00
   9  -5  -8  402.26   12.60
  -9   5   8  380.56   13.70
   8  -5  -8   55.69    3.00
  -8   5   8   58.69    4.00
   7  -5  -8  254.67    8.50
  -7   5   8  247.58    9.40
   6  -5  -8   69.59    3.30
  -6   5   8   71.99    4.00
   5  -5  -8   59.89    2.90
  -5   5   8   56.89    4.20
   4  -5  -8  212.98    7.20
   3  -5  -8  557.54   17.40
   3  -5  -8  547.45   16.90
   2  -5  -8    1.50    1.00
   2  -5  -8    0.10    0.90
  -2   5   8    1.40    0.60
   1  -5  -8  223.08    8.10
   1  -5  -8  223.68    7.50
  -1   5   8  220.08    7.00
   0  -5  -8   35.70    2.80
   0   5   8   40.20    1.90
  -1  -5  -8    8.70    1.90
   1   5   8    8.20    1.20
  -2  -5  -8    1.80    1.50
   2   5   8    0.30    0.70
  -3  -5  -8   46.10    3.50
   3   5   8   41.50    2.30
  -4  -5  -8  262.47    9.70
   4   5   8  245.88    8.30
  -5  -5  -8    5.10    1.80
   5   5   8    0.30    1.20
  -6  -5  -8  109.99    5.60
   6   5   8  106.79    4.40
  12  -6  -8    3.70    1.70
  11  -6  -8  144.39    5.70
 -11   6   8  136.39    7.30
  10  -6  -8   25.30    2.50
 -10   6   8   15.50    2.80
   9  -6  -8   13.60    2.00
  -9   6   8   17.10    3.40
   8  -6  -8   12.10    2.00
  -8   6   8   12.80    2.40
   7  -6  -8   60.79    3.10
  -7   6   8   60.69    4.10
   6  -6  -8  184.38    6.60
  -6   6   8  189.58    7.50
   5  -6  -8  136.59    5.10
  -5   6   8  133.89    5.80
   4  -6  -8  406.86   12.90
   3  -6  -8   38.10    2.70
   2  -6  -8   24.50    2.40
   2  -6  -8   23.30    2.20
   1  -6  -8    1.70    1.10
   0  -6  -8   46.10    3.20
   0   6   8   42.80    2.10
  -1  -6  -8   46.10    3.40
   1   6   8   47.30    2.30
  -2  -6  -8  258.07    9.50
   2   6   8  252.47    8.20
  -3  -6  -8  103.19    5.30
   3   6   8  102.19    4.00
  -4  -6  -8   82.99    4.70
   4   6   8   77.69    3.60
  -5  -6  -8   26.20    3.20
   5   6   8   27.10    2.30
  12  -7  -8   18.60    2.30
  11  -7  -8   25.20    2.70
 -11   7   8   29.20    5.60
  10  -7  -8  363.86   12.00
 -10   7   8  365.06   13.50
   9  -7  -8  115.69    4.80
  -9   7   8  109.79    6.30
   8  -7  -8  257.47    8.70
  -8   7   8  251.07   10.00
   7  -7  -8   23.10    2.30
  -7   7   8   22.50    3.40
   6  -7  -8  394.86   12.80
  -6   7   8  404.26   13.80
   5  -7  -8   41.80    2.70
  -5   7   8   43.00    3.40
   4  -7  -8  139.79    5.40
   3  -7  -8  116.49    4.90
   3  -7  -8  125.59    5.30
   2  -7  -8  245.08    8.60
   2  -7  -8  252.67    9.00
   1  -7  -8    1.20    1.30
  -1   7   8   -0.80    0.80
   0  -7  -8   65.19    3.90
   0   7   8   70.59    3.00
  -1  -7  -8   29.20    3.00
   1   7   8   31.60    2.00
  -2  -7  -8   10.40    2.10
   2   7   8    8.50    1.50
  -3  -7  -8    6.80    2.00
   3   7   8    8.70    1.30
  -4  -7  -8   16.90    2.90
   4   7   8   14.60    2.00
  11  -8  -8    3.40    1.50
  10  -8  -8   74.09    3.70
   9  -8  -8   41.80    2.90
  -9   8   8   46.60    5.20
   8  -8  -8  190.78    7.00
  -8   8   8  192.48    8.60
   7  -8  -8    5.80    1.40
  -7   8   8    6.60    2.30
   6  -8  -8    1.30    1.30
  -6   8   8    2.20    2.00
   5  -8  -8  115.69    5.00
  -5   8   8  132.09    6.00
   4  -8  -8    7.30    1.60
   3  -8  -8   41.80    3.10
   3  -8  -8   43.70    3.10
   2  -8  -8   -0.10    1.40
  -2   8   8   -1.50    1.00
   1  -8  -8  312.57   11.10
  -1   8   8  317.17   10.10
   0  -8  -8   57.69    3.90
   0   8   8   65.09    3.00
  -1  -8  -8   17.30    2.70
   1   8   8   17.30    1.90
  -2  -8  -8    5.20    1.90
   2   8   8    7.20    1.70
  -3  -8  -8   69.39    4.40
   3   8   8   64.49    3.20
  11  -9  -8   28.10    2.60
  10  -9  -8   21.30    2.50
   9  -9  -8   52.29    3.10
   8  -9  -8  195.28    7.00
  -8   9   8  179.18    8.90
   7  -9  -8  314.27   10.50
  -7   9   8  315.67   12.10
   6  -9  -8  134.09    5.50
  -6   9   8  128.79    6.70
   5  -9  -8  331.77   10.90
  -5   9   8  319.37   11.90
   4  -9  -8    3.20    1.70
   3  -9  -8    4.20    1.70
   3  -9  -8    3.30    1.80
   2  -9  -8   55.49    3.70
   1  -9  -8  221.58    8.70
  -1   9   8  231.28    7.70
   0   9   8   -0.80    1.10
  -1  -9  -8   26.10    3.30
   1   9   8   22.00    2.30
  -2  -9  -8   -3.80    1.80
   2   9   8   -3.30    1.20
  10 -10  -8    4.80    1.60
   9 -10  -8   16.70    2.40
   8 -10  -8   64.99    3.70
   6 -10  -8   21.40    2.60
  -6  10   8   22.20    4.50
   5 -10  -8   19.00    2.80
  -5  10   8   29.50    4.20
   4 -10  -8   79.69    4.70
  -4  10   8   92.09    5.70
   3 -10  -8   93.39    5.00
   2 -10  -8   18.70    3.10
   1 -10  -8   31.40    3.50
   0 -10  -8   53.49    4.10
   8 -11  -8  164.08    6.40
   7 -11  -8  271.97    9.50
   6 -11  -8   49.00    3.60
   5 -11  -8   86.29    4.80
  -4  11   8   77.29    6.20
   2 -11  -8    6.60    2.20
  -1  14  -9   49.80    2.80
   1 -14   9   49.30    3.40
  -2  14  -9   24.00    2.10
   2 -14   9   22.50    2.80
  -3  14  -9    7.70    1.20
   3 -14   9    6.70    1.80
  -2 -13   9   22.20    2.50
  -1 -13   9   11.50    1.90
   0  13  -9    3.00    1.50
   0 -13   9    5.30    1.60
  -1  13  -9   50.69    2.60
   1 -13   9   52.29    3.50
  -2  13  -9   20.60    1.90
   2 -13   9   18.90    2.40
  -3  13  -9   71.59    3.20
   3 -13   9   77.59    4.10
  -4  13  -9    0.70    1.00
   4 -13   9    3.30    1.80
  -5  13  -9   22.30    1.80
   5 -13   9   13.90    2.20
  -6  13  -9   -0.80    1.00
   6 -13   9   -1.00    1.60
  -3 -12   9    3.60    1.50
  -2 -12   9   -0.80    1.20
   1  12  -9   65.49    3.00
  -1 -12   9   58.49    3.60
   0  12  -9  363.56   11.70
   0 -12   9  385.16   12.50
  -1  12  -9    5.10    1.10
   1 -12   9    1.70    1.50
  -2  12  -9  225.48    7.50
   2 -12   9  225.58    8.30
  -3  12  -9   72.49    3.20
   3 -12   9   78.79    4.30
  -5  12  -9   55.49    2.80
   5 -12   9   59.79    3.80
  -6  12  -9  223.78    7.60
   6 -12   9  235.98    8.60
  -7  12  -9   11.30    1.70
   7 -12   9   10.40    2.00
   6  11  -9  100.79    4.10
   5  11  -9  115.39    4.50
  -4 -11   9   24.90    3.70
  -3 -11   9    2.50    1.40
   2  11  -9   41.40    2.40
  -2 -11   9   42.60    3.00
   1  11  -9   27.60    1.90
  -1 -11   9   25.50    2.60
   0  11  -9  108.19    4.00
   0 -11   9  102.99    4.70
  -1  11  -9   46.50    2.30
   1 -11   9   47.00    3.10
  -2  11  -9   64.59    2.90
   2 -11   9   71.19    3.90
  -3  11  -9   33.70    2.10
   3 -11   9   33.10    2.80
  -4  11  -9  163.88    5.60
   4 -11   9  158.38    6.50
  -5  11  -9    8.60    1.30
   5 -11   9    3.70    1.50
  -6  11  -9    1.30    1.00
   6 -11   9    0.10    1.40
  -7  11  -9   49.10    2.60
   7 -11   9   47.40    3.60
  -8  11  -9    3.80    1.20
   8 -11   9    4.60    1.80
   7  10  -9    1.10    1.10
  -7 -10   9    3.80    3.10
   6  10  -9    2.60    1.10
  -6 -10   9    6.10    4.10
  -5 -10   9   42.20    5.70
  -4 -10   9   47.20    3.00
   3  10  -9  193.58    6.60
  -3 -10   9  199.68    7.20
   2  10  -9   24.50    1.70
  -2 -10   9   21.10    2.30
   1  10  -9    0.90    0.80
  -1 -10   9    0.20    1.30
   0  10  -9  107.89    4.00
   0 -10   9  107.39    4.80
  -1  10  -9  328.77   10.40
   1 -10   9  336.07   11.20
  -2  10  -9  245.88    8.10
   2 -10   9  255.17    9.00
  -3  10  -9  904.71   27.20
   3 -10   9  920.81   28.00
  -4  10  -9   89.39    3.60
   4 -10   9   87.69    4.30
  -5  10  -9   49.30    2.40
   5 -10   9   45.20    3.30
  -6  10  -9    1.60    1.00
   6 -10   9   -0.50    1.50
  -7  10  -9  104.29    4.10
   7 -10   9   96.59    4.90
  -8  10  -9   71.69    3.30
   8 -10   9   74.99    4.30
   8   9  -9   41.40    2.60
  -8  -9   9   51.09    4.90
   7   9  -9  163.58    5.60
  -7  -9   9  147.19    7.70
   6   9  -9   65.49    3.00
  -6  -9   9   70.69    5.30
  -5  -9   9   43.10    4.50
   4   9  -9  246.88    8.10
  -4  -9   9  257.07    8.60
  -4  -9   9  249.18   10.00
   3   9  -9  363.76   11.50
  -3  -9   9  384.06   12.20
   2   9  -9   46.60    2.20
  -2  -9   9   49.90    3.10
   1   9  -9  265.27    8.30
  -1  -9   9  256.17    9.00
   0   9  -9   13.20    1.30
   0  -9   9    9.40    1.60
  -1   9  -9   21.10    1.60
   1  -9   9   20.50    2.30
  -2   9  -9  108.09    4.00
   2  -9   9  112.49    4.90
  -3   9  -9  150.78    5.20
   3  -9   9  150.98    6.00
  -4   9  -9    0.90    0.80
   4  -9   9    1.00    1.30
  -5   9  -9   56.89    2.70
   5  -9   9   53.99    3.50
  -6   9  -9    0.50    0.90
   6  -9   9    1.10    1.50
  -7   9  -9    5.30    1.10
   7  -9   9    3.00    1.60
  -8   9  -9   53.79    2.90
   8  -9   9   57.89    3.80
  -9   9  -9    2.10    1.30
   9  -9   9   -0.80    1.60
   8   8  -9    1.30    1.20
  -8  -8   9    2.10    2.30
   7   8  -9   79.79    3.50
  -7  -8   9   87.19    5.40
   6   8  -9   14.70    1.60
  -6  -8   9   16.70    3.40
  -5  -8   9   28.80    2.20
  -5  -8   9   23.10    3.50
   4   8  -9   14.60    1.50
  -4  -8   9   17.30    2.00
  -4  -8   9   18.60    2.80
   3   8  -9   56.09    2.30
  -3  -8   9   52.89    2.90
   2   8  -9   31.20    1.70
  -2  -8   9   30.40    2.30
   1   8  -9   37.60    1.90
  -1  -8   9   36.80    2.60
   0   8  -9  501.65   15.00
   0  -8   9  491.75   15.80
  -1   8  -9  562.04   16.80
   1  -8   9  554.84   17.60
  -2   8  -9  842.42   25.50
   2  -8   9  877.01   26.30
  -3   8  -9  458.35   13.90
   3  -8   9  445.86   14.60
  -4   8  -9  151.18    5.10
   4  -8   9  133.69    5.60
  -5   8  -9   34.30    2.00
   5  -8   9   37.10    2.90
  -6   8  -9  312.87    9.90
   6  -8   9  312.57   10.70
  -7   8  -9   28.60    2.10
   7  -8   9   32.60    2.80
  -8   8  -9   -0.10    1.10
   8  -8   9   -2.20    1.40
  -9   8  -9   37.80    2.80
   9  -8   9   35.90    3.20
   9   7  -9    3.90    1.20
  -9  -7   9    5.20    2.40
   8   7  -9    0.80    1.00
  -8  -7   9    0.50    2.10
   7   7  -9    5.60    1.00
  -7  -7   9    5.10    2.20
   6   7  -9  155.08    5.50
  -6  -7   9  160.08    7.00
  -5  -7   9   38.00    3.50
  -5  -7   9   44.50    2.60
   4   7  -9  433.16   13.10
  -4  -7   9  430.46   13.60
  -4  -7   9  428.16   15.10
   3   7  -9  223.28    6.60
  -3  -7   9  182.08    8.20
  -3  -7   9  209.18    8.20
   2   7  -9 1186.78   35.30
  -2  -7   9 1225.28   36.00
   1   7  -9   34.10    1.70
  -1  -7   9   34.40    2.40
   0   7  -9  431.96   15.30
   0  -7   9  537.25   15.50
  -1   7  -9  110.99    4.00
   1  -7   9  115.79    4.70
  -2   7  -9   54.79    2.40
   2  -7   9   54.09    3.00
  -3   7  -9   19.20    1.50
   3  -7   9   17.00    2.00
  -4   7  -9  223.88    7.20
   4  -7   9  215.08    7.90
  -5   7  -9    3.60    0.90
   5  -7   9    4.30    1.40
  -6   7  -9   12.60    1.40
   6  -7   9    8.90    1.60
  -7   7  -9    2.60    1.00
   7  -7   9    2.00    1.40
  -8   7  -9   12.80    2.00
   8  -7   9   14.60    2.50
   9  -7   9   11.70    2.00
 -10  -6   9   51.99    4.50
   9   6  -9   51.59    2.80
  -9  -6   9   42.80    5.90
   8   6  -9  150.58    5.40
  -8  -6   9  162.08    7.10
   7   6  -9   31.40    2.00
  -7  -6   9   26.90    3.10
   6   6  -9    3.10    0.90
  -6  -6   9    3.30    1.80
   5   6  -9  162.98    5.30
  -5  -6   9  162.08    6.60
  -5  -6   9  135.09    6.00
   4   6  -9   83.79    3.00
  -4  -6   9   79.39    3.50
  -4  -6   9   77.99    4.20
   3   6  -9  101.79    3.50
  -3  -6   9   99.89    4.00
  -3  -6   9  101.59    4.70
   2   6  -9   44.70    1.80
  -2  -6   9   39.40    2.90
  -2  -6   9   37.60    2.30
   1   6  -9  393.36   11.60
  -1  -6   9  365.46   13.40
  -1  -6   9  386.66   12.20
   0   6  -9  153.08    5.10
   0  -6   9  155.98    5.80
  -1   6  -9 1368.86   39.90
   1  -6   9 1359.76   40.60
   2  -6   9   49.40    2.70
  -3   6  -9  350.66   10.80
   3  -6   9  346.37   11.50
  -4   6  -9  452.65   13.70
   4  -6   9  441.46   14.30
  -5   6  -9  650.43   18.90
   5  -6   9  605.04   19.50
  -6   6  -9   37.80    2.10
   6  -6   9   39.00    2.70
  -7   6  -9   20.70    1.90
   7  -6   9   21.90    2.50
  -8   6  -9    1.10    1.90
   9  -6   9   21.50    2.70
 -10  -5   9    8.50    2.40
   9   5  -9   39.30    2.50
  -9  -5   9   42.50    4.00
   8   5  -9    2.60    1.00
  -8  -5   9    4.00    1.80
   7   5  -9  122.19    4.50
  -7  -5   9  133.19    6.10
   6   5  -9   68.49    2.80
  -6  -5   9   67.29    4.10
   5   5  -9  416.26   11.90
  -5  -5   9  350.16   14.70
  -5  -5   9  392.96   12.10
   4   5  -9  197.68    6.30
  -4  -5   9  203.38    6.70
  -4  -5   9  193.88    7.40
   3   5  -9   21.30    1.30
  -3  -5   9   22.00    2.30
  -3  -5   9   22.10    1.70
   2   5  -9 1201.18   35.60
  -2  -5   9 1214.78   36.00
  -2  -5   9 1235.88   36.50
  -1  -5   9 2898.21   84.19
  -1  -5   9 2875.71   84.29
   0   5  -9  191.38    6.00
   0  -5   9  189.48    6.60
   0  -5   9  188.58    6.60
  -1   5  -9  356.16   10.80
   1  -5   9  353.76   11.40
  -2   5  -9   28.40    1.50
   2  -5   9   25.60    2.10
  -3   5  -9   12.60    1.10
   3  -5   9   14.10    1.70
  -4   5  -9   39.40    2.00
   4  -5   9   41.20    2.70
  -5   5  -9  217.28    7.00
   5  -5   9  206.98    7.50
  -6   5  -9   14.30    1.50
   6  -5   9   16.60    2.20
  -7   5  -9   48.60    2.60
   7  -5   9   46.80    3.00
   8  -5   9    7.20    1.80
   9  -5   9   26.10    2.80
 -11  -4   9  211.68    8.80
  -9  -4   9  175.98    7.50
   8   4  -9   10.30    1.50
  -8  -4   9   14.50    2.90
  -7  -4   9   -0.10    1.60
   6   4  -9  204.48    6.60
   6   4  -9  213.48    6.90
  -6  -4   9  210.38    8.10
   5   4  -9   28.60    1.60
  -5  -4   9   29.40    2.60
   4   4  -9  205.38    6.60
  -4  -4   9  215.38    6.90
  -4  -4   9  207.58    7.70
   3   4  -9   21.70    1.20
  -3  -4   9   20.00    1.50
  -3  -4   9   20.30    2.10
   2   4  -9    1.00    0.40
  -2  -4   9    1.40    1.10
  -2  -4   9   -0.30    0.70
   1   4  -9  420.66   12.50
  -1  -4   9  408.16   12.90
  -1  -4   9  416.86   13.20
   0   4  -9   41.80    1.70
   0  -4   9   39.40    2.20
   0  -4   9   40.70    2.30
  -1   4  -9    2.90    0.60
   1  -4   9    3.30    0.90
   1  -4   9    3.70    1.00
  -2   4  -9  890.61   26.10
   2  -4   9  885.21   26.70
  -3   4  -9  936.31   28.00
   3  -4   9  965.40   28.60
  -4   4  -9  416.26   12.60
   4  -4   9  409.96   13.20
  -5   4  -9   47.60    2.20
   5  -4   9   47.20    2.80
  -6   4  -9   31.00    1.90
   6  -4   9   27.60    2.30
   7  -4   9   35.70    2.60
   9  -4   9   48.50    3.30
 -11  -3   9  125.29    6.30
 -10  -3   9   32.00    3.50
  -9  -3   9   54.09    3.90
  -8  -3   9  169.58    7.20
   7   3  -9  168.18    5.80
  -7  -3   9  166.38    6.80
   6   3  -9   12.00    1.10
   6   3  -9    8.50    1.30
  -6  -3   9   12.10    2.40
   5   3  -9    2.00    0.60
   5   3  -9    1.40    0.50
  -5  -3   9    1.30    1.30
   4   3  -9  427.66   12.70
  -4  -3   9  432.86   12.80
  -4  -3   9  404.76   13.70
   3   3  -9  909.31   26.60
  -3  -3   9  917.31   26.70
  -3  -3   9  889.51   27.50
   2   3  -9  926.21   26.60
  -2  -3   9  902.71   26.80
  -2  -3   9  891.71   27.50
   1   3  -9 2076.79   60.09
  -1  -3   9 2069.39   60.89
   0   3  -9  397.16   12.10
   0  -3   9  398.86   12.40
   0  -3   9  409.26   12.70
  -1   3  -9  520.05   15.30
   1  -3   9  505.95   15.70
  -2   3  -9  132.89    5.00
  -2   3  -9  134.09    4.40
   2  -3   9  133.09    4.90
  -3   3  -9   81.49    3.60
  -3   3  -9   73.99    2.80
   3  -3   9   71.69    3.30
  -4   3  -9    0.50    0.60
   4  -3   9    1.60    0.90
  -5   3  -9   37.40    2.00
   5  -3   9   41.50    2.50
  -6   3  -9    3.50    1.90
   6  -3   9    0.70    1.00
   7  -3   9   43.80    2.90
   8  -3   9    9.60    2.40
   9  -3   9    7.30    1.70
 -12  -2   9   61.29    4.80
 -11  -2   9  174.88    7.70
 -10  -2   9   99.69    5.50
   9   2  -9   97.79    4.50
  -9  -2   9  102.19    5.30
  -8  -2   9  342.37   12.00
   7   2  -9   40.30    2.20
  -7  -2   9   32.80    3.00
   6   2  -9   17.50    1.40
   6   2  -9   19.80    1.50
  -6  -2   9   23.10    2.70
   5   2  -9   35.60    1.80
   5   2  -9   43.10    1.60
  -5  -2   9   36.70    2.90
   4   2  -9   71.39    2.70
  -4  -2   9   73.19    3.70
   3   2  -9  339.27   10.20
  -3  -2   9  336.67   11.20
  -3  -2   9  334.67   10.10
   2   2  -9   17.30    1.10
  -2  -2   9   16.40    1.90
  -2  -2   9   16.50    1.20
   1   2  -9  158.78    5.00
  -1  -2   9  156.28    5.20
  -1  -2   9  154.78    5.70
   0   2  -9  111.09    3.80
   0  -2   9  116.39    4.10
  -1   2  -9   67.29    2.50
  -1   2  -9   65.99    3.10
   1  -2   9   69.69    2.90
  -2   2  -9  277.37    8.70
  -2   2  -9  298.17    9.50
   2  -2   9  274.07    9.10
  -3   2  -9    8.20    1.00
  -3   2  -9    8.40    1.70
   3  -2   9    6.40    1.10
  -4   2  -9  504.25   16.20
  -4   2  -9  521.25   15.10
   4  -2   9  480.85   15.60
  -5   2  -9   76.09    4.40
   5  -2   9   83.49    3.70
  -6   2  -9   81.49    4.80
   6  -2   9   79.49    3.70
  -7   2  -9   83.39    5.30
   7  -2   9   83.09    3.90
   8  -2   9  312.27   10.50
   9  -2   9   23.90    2.50
 -12  -1   9   42.10    4.30
 -11  -1   9   51.79    4.10
  10   1  -9    6.40    3.00
 -10  -1   9    6.50    2.10
   9   1  -9  153.28    5.80
  -9  -1   9  147.29    6.60
   8   1  -9  380.46   12.10
  -8  -1   9  382.96   13.20
   7   1  -9   58.19    2.60
  -7  -1   9   56.19    3.60
   6   1  -9    7.60    1.20
  -6  -1   9   11.00    2.10
   5   1  -9    4.20    0.80
  -5  -1   9    3.50    1.30
   4   1  -9  370.16   11.20
  -4  -1   9  361.36   12.20
   3   1  -9  725.13   22.00
  -3  -1   9  763.62   22.90
   2   1  -9  570.24   16.30
  -2  -1   9  534.75   16.10
  -2  -1   9  532.65   17.10
   1   1  -9  831.52   24.60
  -1  -1   9  845.32   25.60
   0   1  -9  834.22   24.80
   0   1  -9  842.62   25.40
   0  -1   9  851.71   25.00
  -1   1  -9  320.67    9.40
  -1   1  -9  286.07   10.10
   1  -1   9  321.47    9.80
  -2   1  -9 1161.48   34.80
  -2   1  -9 1184.88   33.90
   2  -1   9 1130.89   34.20
  -3   1  -9  193.08    7.30
  -3   1  -9  199.38    6.30
   3  -1   9  198.58    6.70
   4  -1   9   59.69    2.80
  -5   1  -9   30.90    3.20
   5  -1   9   33.20    2.30
  -6   1  -9    7.60    2.00
   6  -1   9    9.40    1.40
  -7   1  -9    5.20    2.10
   7  -1   9    7.30    1.50
  -8   1  -9  137.49    9.60
   8  -1   9  146.09    5.60
 -12   0   9   75.29    5.00
 -11   0   9    5.00    2.20
  10   0  -9  251.87    8.90
 -10   0   9  257.17    9.80
   9   0  -9  345.27   11.10
  -9   0   9  333.07   12.00
   8   0  -9  271.57    9.00
  -8   0   9  279.87   10.10
   7   0  -9    2.30    0.90
  -7   0   9    4.00    1.70
   6   0  -9  101.49    3.90
  -6   0   9  103.79    4.90
   5   0  -9  100.09    3.70
  -5   0   9  105.99    4.70
   4   0  -9  137.79    4.60
  -4   0   9  131.09    5.30
   3   0  -9  351.66   10.80
  -3   0   9  352.86   11.70
   2   0  -9   52.39    2.10
  -2   0   9   54.29    3.00
   1   0  -9  767.12   22.70
   1   0  -9  759.52   23.30
  -1   0   9  780.42   22.70
   0   0  -9    5.30    1.10
   0   0  -9    8.10    0.90
   0   0   9    8.40    1.00
  -1   0  -9    3.10    0.70
  -1   0  -9    1.40    0.90
   1   0   9    0.40    0.60
  -2   0  -9   10.80    1.10
  -2   0  -9   10.20    1.80
   2   0   9    8.20    1.20
   3   0   9   -0.10    0.80
  -4   0  -9    6.60    1.70
   4   0   9    4.60    1.10
  -5   0  -9  649.83   20.90
   5   0   9  649.83   19.90
  -6   0  -9  120.49    5.90
   6   0   9  125.19    4.80
  -7   0  -9  109.99    5.80
   7   0   9  107.59    4.50
  -8   0  -9   49.70    4.70
   8   0   9   50.89    3.00
 -12   1   9   46.70    4.40
  11  -1  -9    9.40    2.10
 -11   1   9   12.30    2.60
  10  -1  -9   44.70    3.20
 -10   1   9   52.59    3.80
   9  -1  -9   76.29    3.70
  -9   1   9   76.49    4.60
   8  -1  -9    4.40    1.10
  -8   1   9    6.20    1.70
   7  -1  -9  368.76   12.50
  -7   1   9  381.76   12.90
   6  -1  -9  240.78    7.80
  -6   1   9  241.58    8.80
   5  -1  -9  542.55   16.00
  -5   1   9  510.65   16.90
   4  -1  -9  170.88    5.50
  -4   1   9  157.18    6.30
   3  -1  -9  561.14   16.80
  -3   1   9  554.44   17.70
   2  -1  -9   10.50    1.10
   2  -1  -9   11.70    1.40
   1  -1  -9  512.35   15.70
   1  -1  -9  491.15   15.10
  -1   1   9  498.15   14.90
   0  -1  -9 1388.36   42.40
   0  -1  -9 1427.76   41.60
   0   1   9 1454.05   41.60
  -1  -1  -9 1679.93   49.99
  -1  -1  -9 1701.63   50.89
   1   1   9 1756.32   49.99
  -2  -1  -9  131.99    4.50
   2   1   9  127.99    4.60
  -3  -1  -9   78.19    4.10
   3   1   9   76.99    3.20
  -4  -1  -9   49.10    3.50
   4   1   9   42.50    2.40
  -5  -1  -9  263.67    9.80
   5   1   9  262.77    8.70
  -6  -1  -9   71.79    4.50
   6   1   9   72.19    3.50
   7   1   9    1.30    1.20
  -8  -1  -9   14.80    2.70
   8   1   9   20.90    2.30
 -13   2   9    0.20    2.70
 -12   2   9  109.49    6.10
  11  -2  -9  256.67    9.20
 -11   2   9  264.97   10.20
  10  -2  -9    1.20    1.30
 -10   2   9    5.20    2.20
   9  -2  -9  110.39    4.60
  -9   2   9  110.49    5.60
   8  -2  -9    3.60    1.10
  -8   2   9    5.40    1.80
   7  -2  -9   65.09    3.00
  -7   2   9   66.39    4.00
   6  -2  -9   99.19    3.90
  -6   2   9  100.49    4.80
   5  -2  -9 1297.77   37.60
  -5   2   9 1253.67   38.50
   4  -2  -9   33.30    1.80
  -4   2   9   31.10    2.50
   3  -2  -9   70.59    2.90
   2  -2  -9  146.19    5.00
   2  -2  -9  136.19    5.40
  -2   2   9  151.28    4.90
   1  -2  -9   98.59    4.10
   1  -2  -9   84.39    3.40
  -1   2   9   92.39    3.20
   0  -2  -9    7.20    1.40
   0  -2  -9    8.40    1.10
   0   2   9    9.30    1.00
  -1  -2  -9   58.79    4.80
  -1  -2  -9   76.69    2.90
   1   2   9   70.59    2.80
  -2  -2  -9  211.98    7.90
   2   2   9  204.08    6.80
  -3  -2  -9    1.50    1.40
   3   2   9    2.60    0.90
  -4  -2  -9   13.70    2.50
   4   2   9   10.70    1.50
  -5  -2  -9   46.60    3.60
   5   2   9   44.70    2.60
  -6  -2  -9  252.47    9.70
   6   2   9  259.37    8.60
  -7  -2  -9  143.59    6.80
   7   2   9  146.79    5.60
 -13   3   9  115.19    6.60
  12  -3  -9  124.59    5.80
 -12   3   9  127.69    6.70
  11  -3  -9   14.10    2.10
 -11   3   9   19.00    3.50
  10  -3  -9   13.40    2.20
 -10   3   9   12.20    2.50
   9  -3  -9    9.80    1.60
  -9   3   9   14.40    2.90
   8  -3  -9  262.27    8.70
  -8   3   9  255.27    9.70
   7  -3  -9    7.40    1.20
  -7   3   9    9.10    2.00
   6  -3  -9  288.67    9.10
  -6   3   9  263.07   11.00
   5  -3  -9  233.98    7.80
  -5   3   9  236.48    8.60
   4  -3  -9  161.58    5.70
  -4   3   9  165.08    6.50
   3  -3  -9   53.29    2.50
   2  -3  -9  765.12   23.10
   2  -3  -9  739.83   22.50
   1  -3  -9  120.29    4.50
   1  -3  -9  127.39    5.10
  -1   3   9  123.99    4.10
   0  -3  -9 1122.19   32.50
   0  -3  -9 1061.59   33.20
   0   3   9 1108.99   32.20
  -1  -3  -9  148.29    6.00
   1   3   9  148.59    5.00
  -2  -3  -9  349.17   12.00
   2   3   9  350.06   10.90
  -3  -3  -9  140.69    6.10
   3   3   9  147.29    5.20
  -4  -3  -9  386.36   13.40
   4   3   9  390.86   12.30
  -5  -3  -9   63.99    4.10
   5   3   9   58.09    3.00
  -6  -3  -9   84.49    4.90
   6   3   9   85.59    3.80
  -7  -3  -9    8.60    2.10
   7   3   9   17.90    2.20
  13  -4  -9    0.50    2.50
 -13   4   9    1.20    3.00
  12  -4  -9   56.19    3.80
 -12   4   9   53.39    4.90
  11  -4  -9   92.19    4.40
 -11   4   9   88.69    5.50
  10  -4  -9   25.20    2.30
 -10   4   9   28.70    3.70
   9  -4  -9   54.69    3.10
  -9   4   9   58.19    4.20
   8  -4  -9   12.80    1.80
  -8   4   9   13.10    2.40
   7  -4  -9  223.98    7.90
  -7   4   9  241.68    8.90
   6  -4  -9  638.84   19.40
  -6   4   9  634.94   20.30
   5  -4  -9  129.69    4.80
  -5   4   9  126.89    5.70
   4  -4  -9   98.39    3.70
  -4   4   9   74.19    5.60
   3  -4  -9   92.69    3.70
   2  -4  -9  366.26   11.80
   2  -4  -9  346.07   11.20
   1  -4  -9   10.30    1.40
   1  -4  -9   10.50    1.80
  -1   4   9    9.20    1.00
   0  -4  -9   37.50    2.70
   0  -4  -9   28.30    2.40
   0   4   9   38.40    1.80
  -1  -4  -9   70.59    3.80
  -2  -4  -9    1.40    1.30
   2   4   9    1.90    0.90
  -3  -4  -9   55.89    3.80
   3   4   9   58.39    2.80
  -4  -4  -9    0.10    1.60
   4   4   9   -0.90    1.00
  -5  -4  -9   82.39    4.70
   5   4   9   68.29    4.20
  -6  -4  -9   19.10    3.20
   6   4   9   17.80    2.20
  12  -5  -9  202.38    7.70
 -12   5   9  215.58    9.30
  11  -5  -9   80.99    4.10
 -11   5   9   79.59    5.60
  10  -5  -9    5.00    1.50
 -10   5   9    7.40    2.30
   9  -5  -9   10.50    1.70
  -9   5   9    5.80    2.00
   8  -5  -9   22.70    2.10
  -8   5   9   23.80    3.30
   7  -5  -9   12.50    1.90
  -7   5   9    8.00    2.00
   6  -5  -9   52.29    2.80
  -6   5   9   60.49    3.80
   5  -5  -9  146.29    5.40
  -5   5   9  142.69    6.10
   4  -5  -9   96.29    4.00
  -4   5   9   94.79    4.70
   3  -5  -9  492.65   15.10
   3  -5  -9  440.96   14.90
   2  -5  -9  377.56   12.60
   2  -5  -9  383.36   12.10
   1  -5  -9   39.10    2.50
   1  -5  -9   37.40    2.70
   0  -5  -9   21.70    2.50
   0   5   9   18.70    1.50
  -1  -5  -9  306.87   10.70
   1   5   9  294.47    9.50
  -2  -5  -9  160.88    6.90
   2   5   9  174.98    5.80
  -3  -5  -9  581.74   18.90
   3   5   9  580.14   17.70
   4   5   9  101.39    4.20
  -5  -5  -9   -0.40    1.60
   5   5   9    0.60    1.20
  12  -6  -9    3.30    1.80
 -12   6   9    3.80    3.70
  11  -6  -9   -0.80    1.60
 -11   6   9    6.00    2.90
  10  -6  -9    3.90    1.50
 -10   6   9    1.30    2.10
   9  -6  -9  119.19    4.80
  -9   6   9  113.69    6.10
   8  -6  -9   49.80    2.90
  -8   6   9   53.09    4.10
   7  -6  -9   85.69    3.90
  -7   6   9   89.39    5.00
   6  -6  -9    5.40    1.30
  -6   6   9    7.00    1.90
   5  -6  -9  258.17    8.70
  -5   6   9  255.27    9.40
   4  -6  -9  568.34   17.60
   3  -6  -9  482.65   15.90
   3  -6  -9  506.75   15.60
   2  -6  -9  173.68    6.70
   2  -6  -9  184.98    7.00
   1  -6  -9    5.60    1.60
  -1   6   9    5.50    1.00
   0  -6  -9   35.50    3.00
   0   6   9   34.60    2.00
  -1  -6  -9    0.20    1.30
   1   6   9    1.20    0.90
  -2  -6  -9    4.40    1.80
   2   6   9    4.00    1.10
   3   6   9   -1.60    1.00
  -4  -6  -9   26.10    3.20
   4   6   9   20.70    2.20
  12  -7  -9   29.80    3.00
  11  -7  -9   21.20    2.50
 -11   7   9   14.90    4.10
  10  -7  -9  149.29    6.20
 -10   7   9  171.48    8.00
   9  -7  -9  117.49    5.00
  -9   7   9  119.19    6.40
   8  -7  -9    0.00    1.20
  -8   7   9    2.70    2.10
   7  -7  -9   44.20    2.80
  -7   7   9   44.30    3.90
   6  -7  -9   44.20    2.90
  -6   7   9   45.80    3.70
   5  -7  -9  180.18    6.70
  -5   7   9  186.78    7.60
   4  -7  -9  204.38    7.30
   3  -7  -9   76.99    4.00
   3  -7  -9   81.89    4.00
   2  -7  -9  195.78    7.50
   2  -7  -9  197.98    7.30
   1  -7  -9  135.29    5.80
  -1   7   9  126.09    4.70
   0  -7  -9   80.59    4.40
   0   7   9   81.79    3.40
  -1  -7  -9  201.88    7.90
   1   7   9  191.08    6.70
  -2  -7  -9   19.90    3.20
   2   7   9   17.40    2.10
  -3  -7  -9   37.30    3.40
   3   7   9   32.70    2.50
  11  -8  -9    2.00    1.50
  10  -8  -9   76.69    3.90
 -10   8   9   86.09    6.50
   9  -8  -9   75.19    3.90
  -9   8   9   79.99    5.80
   8  -8  -9    2.40    1.50
  -8   8   9    5.40    2.50
   7  -8  -9   31.80    2.60
  -7   8   9   28.80    3.80
   6  -8  -9  182.98    6.80
  -6   8   9  185.88    7.90
   5  -8  -9  182.28    6.90
  -5   8   9  194.28    7.90
   4  -8  -9  436.06   14.10
   3  -8  -9  115.79    5.20
   3  -8  -9  113.49    5.20
   2  -8  -9   61.09    3.70
   1  -8  -9   38.00    3.20
   0  -8  -9    4.50    1.80
   0   8   9    3.60    1.30
  -1  -8  -9    2.10    1.70
   1   8   9    1.10    1.30
  -2  -8  -9   -1.10    1.70
   2   8   9    0.70    1.30
  10  -9  -9   35.90    2.90
   9  -9  -9  153.98    6.10
  -8   9   9   40.20    5.30
   7  -9  -9    3.90    1.60
  -7   9   9    2.90    2.30
   6  -9  -9    7.00    1.80
  -6   9   9    5.90    2.40
   5  -9  -9   11.90    2.00
  -5   9   9   10.60    2.30
   4  -9  -9   79.99    4.40
   3  -9  -9  142.69    6.10
   2  -9  -9  106.49    5.20
   1  -9  -9  175.78    8.70
   0  -9  -9   77.39    4.60
  -1  -9  -9    9.70    2.20
   9 -10  -9    4.40    1.70
   8 -10  -9   82.39    4.20
   7 -10  -9   75.19    4.00
  -7  10   9   84.79    6.40
  -6  10   9  167.68    8.20
   5 -10  -9   47.30    3.70
  -5  10   9   55.99    4.80
   4 -10  -9  210.38    8.30
  -4  10   9  214.48   11.10
   3 -10  -9   34.40    3.40
   2 -10  -9   10.20    2.20
   1 -10  -9   75.69    4.50
   7 -11  -9   23.20    2.80
   6 -11  -9   58.49    4.00
   5 -11  -9   -1.30    2.30
  -5  11   9   10.30    3.70
  -4  11   9   11.80    3.30
  -2 -13  10    2.50    1.50
   1  13 -10   83.19    3.80
  -1 -13  10   78.39    4.20
   0  13 -10   39.20    2.40
   0 -13  10   39.90    3.20
  -1  13 -10  239.78    8.00
   1 -13  10  243.58    8.80
  -2  13 -10   -0.70    1.00
   2 -13  10    1.10    1.70
  -3  13 -10   -0.70    0.90
   3 -13  10    0.90    1.60
  -4  13 -10   -0.50    0.90
   4 -13  10    2.20    1.70
  -5  13 -10  170.28    5.90
   5 -13  10  176.28    7.00
  -4 -12  10    3.80    1.40
  -3 -12  10   15.60    2.40
  -2 -12  10   23.60    2.60
   1  12 -10   91.39    3.80
   0  12 -10    5.40    1.10
   0 -12  10    8.30    1.80
  -1  12 -10   18.10    1.80
   1 -12  10   16.20    2.70
  -2  12 -10   96.39    3.80
   2 -12  10   92.79    4.70
  -4  12 -10   29.60    2.10
   4 -12  10   29.80    3.10
  -5  12 -10    0.10    0.90
   5 -12  10    2.90    1.60
  -6  12 -10  277.57    9.00
   6 -12  10  283.47   10.00
   5  11 -10    1.00    1.10
  -4 -11  10    5.10    1.40
  -3 -11  10   -1.90    1.20
   2  11 -10  109.59    4.20
  -2 -11  10  110.19    4.90
   1  11 -10   46.00    2.30
  -1 -11  10   49.20    3.30
   0  11 -10  234.18    7.60
   0 -11  10  232.28    8.40
  -1  11 -10   71.39    3.00
   1 -11  10   69.59    3.90
  -2  11 -10   61.79    2.80
   2 -11  10   65.19    3.80
  -3  11 -10    1.00    0.90
   3 -11  10    2.00    1.60
  -4  11 -10  276.37    8.80
   4 -11  10  272.17    9.70
  -5  11 -10   18.80    2.40
  -6  11 -10   48.30    2.60
   6 -11  10   51.99    3.60
  -7  11 -10    1.40    1.10
   7 -11  10    2.90    1.80
   7  10 -10   41.00    2.60
   6  10 -10   77.29    3.50
  -4 -10  10   79.09    3.90
   3  10 -10   68.59    3.10
  -3 -10  10   69.99    3.50
   2  10 -10    1.00    0.80
  -2 -10  10    0.00    1.30
   1  10 -10   17.00    1.50
  -1 -10  10   18.70    2.40
   0  10 -10   54.89    2.50
   0 -10  10   55.19    3.40
  -1  10 -10   40.60    2.10
   1 -10  10   37.60    2.90
  -2  10 -10   36.00    2.10
   2 -10  10   33.20    2.90
  -3  10 -10   -0.30    0.80
   3 -10  10    0.70    1.40
  -4  10 -10  106.49    4.00
   4 -10  10   99.89    4.90
  -5  10 -10   55.39    2.60
   5 -10  10   60.09    3.60
  -7  10 -10  316.57   10.20
   7 -10  10  321.97   11.20
  -8  10 -10   38.80    2.50
   8 -10  10   36.60    3.20
   8   9 -10   45.30    2.80
  -8  -9  10   55.69    5.10
   7   9 -10    1.10    1.10
  -7  -9  10    0.70    2.70
   6   9 -10   90.39    3.80
  -6  -9  10   94.49    6.10
  -5  -9  10   42.10    4.90
  -5  -9  10   38.30    2.60
   4   9 -10   20.70    1.90
  -4  -9  10   12.20    2.90
  -4  -9  10   21.10    2.30
   3   9 -10   66.49    2.80
  -3  -9  10   60.89    3.40
   2   9 -10   80.29    3.10
  -2  -9  10   75.49    3.80
   1   9 -10   70.39    2.80
  -1  -9  10   70.09    3.70
   0   9 -10   17.30    1.40
   0  -9  10   18.10    2.40
  -1   9 -10  165.18    5.70
   1  -9  10  173.98    6.70
  -2   9 -10  537.85   16.20
   2  -9  10  530.75   17.10
  -3   9 -10  381.66   11.70
   3  -9  10  372.16   12.50
  -4   9 -10   33.60    1.90
   4  -9  10   33.40    2.90
  -5   9 -10    0.50    0.80
   5  -9  10    2.60    1.50
  -6   9 -10   22.10    1.90
   6  -9  10   20.20    2.70
  -7   9 -10   52.59    3.70
   7  -9  10   60.99    3.70
  -8   9 -10    4.70    1.30
   8  -9  10    3.40    1.70
  -8  -8  10    4.30    2.40
   7   8 -10   65.29    3.10
  -7  -8  10   64.39    4.90
   6   8 -10   19.70    1.90
  -6  -8  10   18.80    3.70
   5   8 -10   34.50    2.30
  -5  -8  10   28.50    3.80
  -5  -8  10   34.60    2.50
   4   8 -10    9.30    1.40
  -4  -8  10    9.40    2.40
  -4  -8  10    9.40    1.60
   3   8 -10  599.64   17.80
  -3  -8  10  588.74   18.50
   2   8 -10   10.50    1.10
  -2  -8  10   12.80    1.80
   1   8 -10   40.30    1.90
  -1  -8  10   36.60    2.70
   0   8 -10    3.40    0.70
   0  -8  10    1.40    1.20
  -1   8 -10    1.40    0.70
   1  -8  10    1.40    1.20
  -2   8 -10    3.30    0.80
   2  -8  10    4.80    1.40
  -3   8 -10  109.09    4.00
   3  -8  10  102.49    4.70
  -4   8 -10   27.00    1.70
   4  -8  10   29.00    2.50
  -5   8 -10  111.59    4.30
   5  -8  10  124.99    5.30
  -6   8 -10   79.79    3.30
   6  -8  10   79.79    4.10
  -7   8 -10  104.39    4.10
  -8   8 -10    1.00    1.20
   8  -8  10    4.10    1.70
  -9  -7  10   17.40    3.10
   8   7 -10  175.38    6.10
  -8  -7  10  175.08    7.80
   7   7 -10  174.28    6.00
  -7  -7  10  174.38    7.70
   6   7 -10   29.60    2.00
  -6  -7  10   24.40    3.40
   5   7 -10    4.70    1.10
  -5  -7  10    6.20    1.30
  -5  -7  10    4.60    1.90
   4   7 -10    0.30    0.70
  -4  -7  10   -0.30    1.00
  -4  -7  10   -0.70    1.90
   3   7 -10   99.19    3.50
  -3  -7  10   92.29    4.80
   2   7 -10    0.70    0.60
  -2  -7  10    0.90    1.00
   1   7 -10   22.80    1.40
  -1  -7  10   27.70    2.30
   0   7 -10  538.35   16.10
   0  -7  10  530.05   17.00
  -1   7 -10  429.26   13.00
   1  -7  10  422.16   13.70
  -2   7 -10  197.58    6.40
   2  -7  10  189.08    7.10
  -3   7 -10   97.99    3.60
   3  -7  10   94.49    4.30
  -4   7 -10  296.57    9.30
   4  -7  10  288.27   10.00
  -5   7 -10  223.98    7.30
   5  -7  10  221.88    8.10
  -6   7 -10    3.10    1.00
   6  -7  10    1.20    1.40
  -7   7 -10   22.60    2.00
   7  -7  10   28.80    2.80
  -8   7 -10    9.40    1.60
   8  -7  10    6.30    1.60
 -10  -6  10   10.10    2.50
  -9  -6  10   19.00    3.40
   8   6 -10    0.60    1.00
  -8  -6  10    0.40    1.90
   7   6 -10   83.39    3.40
  -7  -6  10   78.39    4.70
   6   6 -10  139.59    5.10
   6   6 -10  144.89    5.00
  -6  -6  10  137.59    6.40
   5   6 -10  192.48    6.40
  -5  -6  10  193.28    6.70
  -5  -6  10  196.08    7.80
  -4  -6  10   27.40    2.10
  -4  -6  10   29.80    3.00
   3   6 -10   19.10    1.20
  -3  -6  10   20.10    1.90
  -3  -6  10   17.70    2.40
   2   6 -10  123.79    4.10
  -2  -6  10  119.09    5.10
  -2  -6  10  118.49    4.70
   1   6 -10    4.80    0.80
  -1  -6  10    5.20    1.20
   0   6 -10   13.30    1.20
   0  -6  10   15.20    1.90
  -1   6 -10    1.30    0.60
   1  -6  10    2.80    1.10
  -2   6 -10  193.08    6.10
   2  -6  10  180.88    7.30
  -3   6 -10   72.99    2.90
   3  -6  10   68.19    3.60
  -4   6 -10   13.40    1.30
   4  -6  10   18.10    2.20
  -5   6 -10    9.30    1.40
   5  -6  10   15.80    2.10
  -6   6 -10   13.80    1.60
   6  -6  10   12.80    2.00
  -7   6 -10    2.30    1.10
   7  -6  10    7.00    1.60
   8  -6  10   57.19    3.60
   9  -6  10    5.50    1.60
 -10  -5  10  170.48    7.50
  -9  -5  10  252.57    9.90
  -8  -5  10   57.69    4.00
   7   5 -10   48.90    2.80
   7   5 -10   46.10    2.40
  -7  -5  10   52.39    3.90
  -6  -5  10   48.40    3.60
   5   5 -10   43.10    2.10
  -5  -5  10   45.60    2.40
  -5  -5  10   44.60    3.30
   4   5 -10   24.20    1.40
  -4  -5  10   20.60    2.50
  -4  -5  10   27.00    1.80
   3   5 -10   41.40    1.80
  -3  -5  10   40.80    2.30
  -3  -5  10   34.90    2.80
   2   5 -10    2.10    0.50
  -2  -5  10    0.70    0.90
  -2  -5  10    2.90    1.20
   1   5 -10  127.29    4.30
  -1  -5  10  130.79    5.20
  -1  -5  10  125.39    4.80
   0   5 -10   86.89    3.10
   0  -5  10   85.39    3.70
  -1   5 -10   76.69    2.80
   1  -5  10   70.99    3.40
   1  -5  10   81.09    3.60
  -2   5 -10  544.85   17.20
   2  -5  10  585.44   17.60
  -3   5 -10  991.50   29.50
   3  -5  10 1011.20   30.20
  -4   5 -10   86.39    3.20
   4  -5  10   81.79    3.90
  -5   5 -10  120.99    4.30
   5  -5  10  120.59    5.00
  -6   5 -10  144.39    5.20
   6  -5  10  149.39    5.90
   7  -5  10    0.80    1.30
   8  -5  10   22.90    2.50
   9  -5  10   15.60    2.50
 -11  -4  10    7.00    2.20
 -10  -4  10    2.90    2.20
  -9  -4  10    5.20    2.00
   8   4 -10   48.50    3.00
  -8  -4  10   49.60    3.90
   7   4 -10   12.50    1.70
  -7  -4  10   18.50    2.80
   6   4 -10  184.98    6.10
  -6  -4  10  178.98    7.30
   5   4 -10   34.60    1.80
  -5  -4  10   30.60    2.90
   4   4 -10  495.35   14.90
  -4  -4  10  499.25   15.00
  -4  -4  10  486.15   16.00
   3   4 -10   16.90    1.10
  -3  -4  10   17.10    2.10
  -3  -4  10   16.50    1.40
   2   4 -10   18.90    1.20
  -2  -4  10   22.30    2.10
  -2  -4  10   18.00    1.60
   1   4 -10   16.30    1.00
  -1  -4  10   12.60    1.90
  -1  -4  10   14.30    1.60
   0   4 -10  619.24   18.30
   0  -4  10  599.84   19.00
   0  -4  10  629.24   18.80
  -1   4 -10   59.29    2.30
   1  -4  10   60.29    2.90
   1  -4  10   60.19    3.10
  -2   4 -10   20.30    1.30
   2  -4  10   21.40    2.00
   3  -4  10   72.79    3.50
  -4   4 -10   96.29    3.50
   4  -4  10   94.49    4.20
  -5   4 -10  140.09    4.90
   5  -4  10  141.49    5.50
  -6   4 -10  107.79    4.10
   6  -4  10  106.59    4.70
   7  -4  10    1.70    1.30
   8  -4  10   44.70    3.10
 -11  -3  10  277.37   10.60
 -10  -3  10  357.16   12.80
  -9  -3  10   17.00    2.90
   8   3 -10   60.19    3.20
  -8  -3  10   59.89    4.10
   7   3 -10   47.80    2.50
  -7  -3  10   46.10    3.40
   6   3 -10   69.19    2.90
  -6  -3  10   66.29    3.90
   5   3 -10   87.49    3.30
   5   3 -10   77.69    3.10
  -5  -3  10   80.19    4.20
   4   3 -10    0.70    0.60
  -4  -3  10    0.10    0.70
  -4  -3  10   -0.10    1.10
   3   3 -10 2345.07   68.09
  -3  -3  10 2340.47   68.29
  -3  -3  10 2358.16   69.19
   2   3 -10  252.87    8.00
  -2  -3  10  265.57    9.10
  -2  -3  10  262.17    8.30
   1   3 -10  739.33   22.60
  -1  -3  10  788.82   23.60
  -1  -3  10  780.62   23.10
   0   3 -10  142.69    4.60
   0  -3  10  143.59    5.10
   0  -3  10  139.99    5.40
  -1   3 -10  343.87   10.40
   1  -3  10  339.27   10.90
  -2   3 -10    1.10    0.90
  -2   3 -10    0.30    0.50
   2  -3  10   -0.80    0.80
  -3   3 -10 1197.88   35.10
  -4   3 -10  140.09    4.70
   4  -3  10  134.69    5.30
  -5   3 -10  167.58    5.60
   5  -3  10  164.88    6.20
   6  -3  10   75.09    3.70
   7  -3  10   99.89    4.50
   8  -3  10   12.80    2.30
 -12  -2  10  120.29    6.30
 -11  -2  10   18.10    3.40
 -10  -2  10    4.80    2.10
   9   2 -10   50.19    3.20
  -9  -2  10   50.59    3.80
   8   2 -10   29.90    2.30
  -8  -2  10   32.90    3.10
   7   2 -10   29.00    1.90
  -7  -2  10   35.00    3.00
   6   2 -10   28.40    1.80
  -6  -2  10   26.10    2.80
   5   2 -10  104.49    3.70
  -5  -2  10   92.49    4.60
   4   2 -10  119.39    4.10
  -4  -2  10  120.89    5.20
   3   2 -10  152.08    4.90
  -3  -2  10  143.89    5.80
   2   2 -10    2.40    0.60
  -2  -2  10    3.40    0.80
  -2  -2  10    4.10    1.10
   1   2 -10  853.21   25.10
  -1  -2  10  850.71   25.30
  -1  -2  10  849.81   26.00
   0   2 -10    0.60    0.50
   0  -2  10    1.50    0.80
  -1   2 -10   78.59    2.80
  -1   2 -10   79.29    3.50
   1  -2  10   75.09    3.20
  -2   2 -10    2.30    1.00
  -2   2 -10    3.30    0.70
   2  -2  10    4.10    1.00
  -3   2 -10  822.52   24.20
  -3   2 -10  812.52   25.20
  -4   2 -10   31.10    1.70
   4  -2  10   29.20    2.10
  -5   2 -10  137.89    6.30
   5  -2  10  143.09    5.50
  -6   2 -10   31.20    3.80
   6  -2  10   37.00    2.60
  -7   2 -10   24.80    5.00
   7  -2  10   17.00    2.30
   8  -2  10    5.80    1.50
 -12  -1  10   30.40    3.80
  10   1 -10   53.99    3.50
 -10  -1  10   44.60    3.90
   9   1 -10  285.07    9.60
  -9  -1  10  291.57   10.60
   8   1 -10  148.59    5.40
  -8  -1  10  141.99    6.40
   7   1 -10  656.03   19.90
  -7  -1  10  656.93   20.90
   6   1 -10    3.90    0.90
  -6  -1  10    3.80    1.50
   5   1 -10  203.98    6.50
  -5  -1  10  193.98    7.50
   4   1 -10   41.60    1.90
  -4  -1  10   38.90    2.80
   3   1 -10  101.69    3.50
  -3  -1  10   95.89    4.40
   2   1 -10    7.70    0.90
  -2  -1  10    5.60    1.20
  -2  -1  10    7.90    1.00
   1   1 -10  202.18    6.30
  -1  -1  10  196.58    6.40
   0   1 -10    2.80    0.90
   0   1 -10    5.40    0.80
   0  -1  10    4.80    0.90
  -1   1 -10   60.19    3.10
  -1   1 -10   59.49    2.40
   1  -1  10   58.59    2.70
  -2   1 -10   16.00    1.20
  -2   1 -10   15.30    1.90
   2  -1  10   12.70    1.50
  -3   1 -10    7.00    1.00
   3  -1  10   10.20    1.50
  -4   1 -10  444.96   14.80
   4  -1  10  439.76   13.90
  -5   1 -10  212.48    8.20
   5  -1  10  198.28    7.20
  -6   1 -10  521.35   17.70
   6  -1  10  534.55   16.60
  -7   1 -10    1.20    2.30
   7  -1  10   -0.60    1.50
   8  -1  10   91.19    4.30
 -12   0  10   11.20    2.90
 -11   0  10   41.50    4.10
  10   0 -10   14.60    2.40
 -10   0  10    9.40    2.10
   9   0 -10  135.89    5.30
  -9   0  10  138.29    6.40
   8   0 -10   20.30    1.90
  -8   0  10   16.50    2.70
   7   0 -10    1.20    0.90
  -7   0  10   -0.10    1.50
   6   0 -10   89.69    3.50
  -6   0  10   83.89    4.30
   5   0 -10   84.79    3.30
  -5   0  10   84.59    4.20
   4   0 -10   22.80    1.50
  -4   0  10   22.90    2.30
   3   0 -10  189.88    6.10
  -3   0  10  187.08    7.10
   2   0 -10  539.55   16.10
  -2   0  10  533.65   17.10
   1   0 -10    2.40    0.70
   1   0 -10    1.10    0.80
  -1   0  10    1.00    0.70
   0   0 -10  303.97    9.30
   0   0 -10  281.77    9.90
   0   0  10  309.87    9.40
  -1   0 -10  701.63   20.50
  -1   0 -10  673.03   21.30
   1   0  10  689.23   20.70
  -2   0 -10  350.46   10.90
   2   0  10  354.56   11.10
  -3   0 -10   56.99    3.50
   3   0  10   57.49    2.90
  -4   0 -10  232.18    8.70
   4   0  10  220.28    7.70
  -5   0 -10    3.10    1.80
   5   0  10    0.90    1.10
  -6   0 -10   18.10    3.30
   6   0  10   15.20    2.00
  -7   0 -10   11.70    3.40
   7   0  10   20.10    2.10
 -12   1  10   46.90    4.30
  11  -1 -10    5.40    1.80
 -11   1  10    2.40    2.00
  10  -1 -10   61.99    3.50
 -10   1  10   64.09    4.30
   9  -1 -10  211.38    7.30
  -9   1  10  202.28    8.40
   8  -1 -10  884.91   26.70
  -8   1  10  888.91   27.80
   7  -1 -10   -0.20    0.80
  -7   1  10   -0.10    1.40
   6  -1 -10  106.49    4.10
  -6   1  10  106.39    5.10
   5  -1 -10    1.60    0.80
  -5   1  10    0.20    1.20
   4  -1 -10  221.18    7.20
  -4   1  10  220.98    8.10
   3  -1 -10   10.10    1.20
  -3   1  10   10.70    1.90
   2  -1 -10   28.10    2.00
   2  -1 -10   28.00    1.60
   1  -1 -10    5.10    0.90
   1  -1 -10    6.60    1.30
  -1   1  10    5.10    0.80
   0  -1 -10   57.49    2.50
   0  -1 -10   59.59    3.20
   0   1  10   58.49    2.50
  -1  -1 -10   18.20    2.30
  -1  -1 -10   17.70    1.50
   1   1  10   17.90    1.50
  -2  -1 -10   71.19    3.80
   2   1  10   75.89    3.20
  -3  -1 -10   13.50    2.30
   3   1  10   15.80    1.80
  -4  -1 -10  115.19    5.50
   4   1  10  119.69    4.60
  -5  -1 -10  185.38    7.80
   5   1  10  195.38    6.80
  -6  -1 -10  319.87   11.70
  -7  -1 -10  186.38    7.90
   7   1  10  171.38    6.60
  12  -2 -10   61.09    6.00
 -12   2  10   59.09    4.70
  11  -2 -10    0.80    1.60
 -11   2  10    1.60    2.10
  10  -2 -10   66.19    3.50
 -10   2  10   67.79    4.60
   9  -2 -10  146.79    5.60
  -9   2  10  146.99    6.60
   8  -2 -10   30.80    2.10
  -8   2  10   25.40    2.90
   7  -2 -10   59.79    2.80
  -7   2  10   56.79    3.80
   6  -2 -10   68.29    3.00
  -6   2  10   67.29    3.90
  -5   2  10  360.86   14.20
   4  -2 -10   23.60    1.70
  -4   2  10   22.50    2.30
   3  -2 -10  171.08    5.90
  -3   2  10  176.08    6.80
   2  -2 -10   57.29    3.00
   2  -2 -10   51.59    2.40
   1  -2 -10 1658.73   48.60
   1  -2 -10 1612.44   47.90
   0  -2 -10  221.18    8.00
   0  -2 -10  220.88    7.30
   0   2  10  222.48    7.10
  -1  -2 -10  685.23   21.30
  -1  -2 -10  691.23   20.40
   1   2  10  658.43   20.30
  -2  -2 -10  284.67   10.00
   2   2  10  275.87    9.00
  -3  -2 -10    4.00    1.70
   3   2  10    3.40    1.20
  -4  -2 -10   56.29    3.80
   4   2  10   58.39    3.00
  -5  -2 -10  270.87   10.20
   5   2  10  276.37    9.20
  -6  -2 -10   44.80    4.00
   6   2  10   51.19    3.00
  -7  -2 -10   18.90    3.40
  12  -3 -10    7.90    2.20
 -12   3  10   11.00    2.90
  11  -3 -10  117.89    5.30
 -11   3  10  134.89    6.50
  10  -3 -10   32.60    2.60
 -10   3  10   30.40    3.70
   9  -3 -10    2.30    1.10
  -9   3  10    0.80    1.60
   8  -3 -10   62.99    3.20
  -8   3  10   66.09    4.20
   7  -3 -10  453.65   14.40
  -7   3  10  470.55   15.50
   6  -3 -10  629.74   19.30
  -6   3  10  637.54   20.20
   5  -3 -10  280.57    9.20
  -5   3  10  288.67   10.20
   4  -3 -10   28.10    2.10
  -4   3  10   27.10    2.80
   3  -3 -10  111.19    4.20
   2  -3 -10    0.80    0.90
   2  -3 -10    0.60    0.80
   1  -3 -10    6.90    1.10
   1  -3 -10    8.10    1.50
  -1   3  10    9.40    1.30
   0  -3 -10    8.00    1.60
   0  -3 -10    7.40    1.20
   0   3  10   10.50    1.30
  -1  -3 -10  105.99    5.00
   1   3  10  115.39    4.20
  -2  -3 -10   17.90    2.30
   2   3  10   19.20    1.80
  -3  -3 -10    6.00    1.80
   3   3  10    3.90    1.20
  -4  -3 -10   73.29    4.50
   4   3  10   69.09    3.30
  -5  -3 -10   51.59    4.60
   5   3  10   43.60    2.90
  -6  -3 -10   15.30    3.10
   6   3  10   19.50    2.30
  12  -4 -10  176.08    6.80
 -12   4  10  167.18    7.90
  11  -4 -10  245.18    8.90
 -11   4  10  248.28    9.90
  10  -4 -10    6.50    1.50
 -10   4  10    8.20    2.50
   9  -4 -10   71.19    3.50
  -9   4  10   62.99    4.40
   8  -4 -10  113.39    4.50
  -8   4  10  108.49    5.50
   7  -4 -10  115.79    4.50
  -7   4  10  109.09    5.40
   6  -4 -10    0.90    1.00
  -6   4  10   -0.10    1.20
   5  -4 -10   81.79    3.60
  -5   4  10   83.69    4.30
   4  -4 -10    9.90    1.50
  -4   4  10    9.60    1.90
   3  -4 -10   79.29    3.70
   2  -4 -10  198.78    7.40
   2  -4 -10  202.98    6.90
   1  -4 -10  418.56   13.00
   1  -4 -10  403.56   13.50
   0  -4 -10  178.08    7.20
   0   4  10  202.88    7.50
  -1  -4 -10   96.09    4.80
   1   4  10  100.69    3.90
  -2  -4 -10  515.55   16.90
   2   4  10  509.65   15.80
  -3  -4 -10  261.17    9.60
   3   4  10  246.38    8.40
  -4  -4 -10   84.69    5.20
   4   4  10   88.69    3.90
  -5  -4 -10    1.00    1.70
   5   4  10    1.00    1.20
  12  -5 -10    3.60    1.80
 -12   5  10    9.70    3.10
 -11   5  10    0.60    2.30
  10  -5 -10    0.90    1.30
 -10   5  10    0.70    2.10
   9  -5 -10   57.09    3.20
  -9   5  10   62.49    6.20
   8  -5 -10  190.68    7.00
  -8   5  10  205.68    8.20
   7  -5 -10  154.28    5.70
  -7   5  10  144.99    6.60
   6  -5 -10   92.29    4.00
  -6   5  10   90.69    4.90
   5  -5 -10  657.63   20.30
  -5   5  10  666.63   21.10
   4  -5 -10  198.88    6.90
  -4   5  10  192.98    7.80
   3  -5 -10  113.89    4.70
   3  -5 -10  120.39    5.00
   2  -5 -10   12.90    2.00
   2  -5 -10   10.90    1.90
   1  -5 -10   15.70    2.30
   0  -5 -10    0.30    1.30
   0   5  10    3.90    1.00
  -1  -5 -10    5.40    1.60
   1   5  10    3.10    1.10
  -2  -5 -10    8.40    2.00
   2   5  10    7.40    1.40
  -3  -5 -10    6.10    1.70
   3   5  10   12.30    2.00
  -4  -5 -10    3.90    1.70
   4   5  10    8.40    1.60
  12  -6 -10   38.00    3.10
 -12   6  10   35.80    5.60
  11  -6 -10  272.37    9.40
  10  -6 -10  352.06   11.70
 -10   6  10  355.56   13.00
   9  -6 -10    0.00    1.30
  -9   6  10    3.20    2.20
   8  -6 -10   14.30    2.10
  -8   6  10   12.50    2.50
   7  -6 -10   54.69    3.10
  -7   6  10   59.09    4.10
   6  -6 -10   33.00    2.40
  -6   6  10   37.00    3.30
   5  -6 -10    2.60    1.20
  -5   6  10   -1.30    1.40
   4  -6 -10  264.37    9.00
   3  -6 -10   46.30    3.00
   3  -6 -10   47.50    3.10
   2  -6 -10   94.59    4.30
   2  -6 -10   89.39    4.40
   1  -6 -10   11.70    2.10
   0  -6 -10  175.68    7.10
   0   6  10  176.68    6.40
  -1  -6 -10  194.58    7.60
   1   6  10  184.38    6.50
  -2  -6 -10  484.35   16.30
   2   6  10  466.45   14.80
  -3  -6 -10   17.70    2.80
   3   6  10   14.40    2.30
  -4  -6 -10   15.70    2.80
   4   6  10   16.50    2.50
  11  -7 -10    8.10    1.80
 -11   7  10    5.50    3.40
  10  -7 -10   92.29    4.20
 -10   7  10   84.89    6.20
   9  -7 -10  157.08    6.20
  -9   7  10  171.58    7.70
   8  -7 -10    7.80    1.60
  -8   7  10    0.00    2.30
   7  -7 -10    9.00    1.60
  -7   7  10   13.30    2.50
   6  -7 -10  260.07    8.90
  -6   7  10  248.08    9.70
   5  -7 -10  210.78    7.50
  -5   7  10  202.78    8.20
   4  -7 -10  317.27   10.70
   3  -7 -10  253.37    8.80
   3  -7 -10  242.98    8.90
   2  -7 -10  139.89    5.80
   2  -7 -10  130.29    5.80
   1  -7 -10    2.50    1.50
   0  -7 -10   18.90    2.70
  -1  -7 -10   59.99    5.30
   1   7  10   67.49    3.30
  -2  -7 -10   -0.50    1.60
   2   7  10   -1.90    1.80
  -3  -7 -10   15.10    3.00
   3   7  10   10.00    1.90
  11  -8 -10   16.40    2.50
  10  -8 -10  119.39    5.20
 -10   8  10  117.59    8.10
   9  -8 -10  112.89    4.80
  -9   8  10  112.59    6.60
   8  -8 -10   95.29    4.30
  -8   8  10   95.59    6.00
   7  -8 -10    0.50    1.40
  -7   8  10    1.30    2.00
   6  -8 -10   32.20    2.70
  -6   8  10   32.40    3.80
   5  -8 -10   61.79    3.50
  -5   8  10   51.79    4.00
   4  -8 -10    6.70    1.70
   3  -8 -10    6.50    1.70
   3  -8 -10    3.50    1.90
   2  -8 -10    2.00    1.60
   1  -8 -10  188.68    7.50
   0  -8 -10  255.37    9.50
  -1  -8 -10   93.99    5.00
  10  -9 -10   26.20    2.80
   9  -9 -10   33.80    2.90
   8  -9 -10   24.70    2.60
  -8   9  10   32.40    5.00
  -7   9  10   24.30    4.00
   6  -9 -10   53.49    3.50
  -6   9  10   46.70    4.50
   5  -9 -10  253.77    9.00
  -5   9  10  241.08    9.60
   4  -9 -10   68.69    4.30
  -4   9  10   65.29    4.90
   3  -9 -10  174.18    7.50
   2  -9 -10  135.39    6.00
   1  -9 -10   35.20    3.40
   0  -9 -10    2.40    1.90
   8 -10 -10    1.40    1.70
   7 -10 -10   17.90    2.40
   6 -10 -10   22.00    3.10
  -6  10  10   22.40    3.60
   5 -10 -10   -1.40    2.00
  -5  10  10    2.10    2.20
  -4  10  10   -0.20    2.40
   2 -10 -10  130.29    6.00
  -2 -13  11  257.37    9.10
   1  13 -11   28.80    2.40
  -1 -13  11   31.90    3.00
   0  13 -11   66.69    3.10
   0 -13  11   75.59    4.10
  -1  13 -11   31.30    2.00
   1 -13  11   28.90    3.20
  -2  13 -11   50.69    2.80
   2 -13  11   52.19    3.70
  -3  13 -11   25.90    2.00
   3 -13  11   26.60    2.90
  -4  13 -11    0.90    1.00
   4 -13  11    0.80    1.70
  -4 -12  11    0.70    1.40
  -3 -12  11    1.50    1.50
   2  12 -11    8.40    1.50
  -2 -12  11   11.10    2.20
   1  12 -11  213.78    7.20
  -1 -12  11  221.48    8.10
   0  12 -11  135.49    4.90
   2 -12  11    7.40    2.00
  -3  12 -11   11.90    1.60
   3 -12  11    9.80    2.00
  -4  12 -11    6.70    1.10
   4 -12  11    9.90    1.90
  -5  12 -11   76.29    3.20
   5 -12  11   73.09    4.30
  -4 -11  11   96.29    4.40
   3  11 -11  140.99    5.30
  -3 -11  11  142.09    5.70
   2  11 -11  210.78    6.80
  -2 -11  11  196.78    7.50
   1  11 -11   23.30    1.80
  -1 -11  11   20.10    2.80
   0  11 -11   19.00    1.70
   0 -11  11   20.70    2.60
  -1  11 -11   97.69    3.70
   1 -11  11   91.29    4.60
  -2  11 -11   19.00    1.70
   2 -11  11   17.00    2.80
  -3  11 -11   99.29    3.90
   3 -11  11  100.79    4.90
  -5  11 -11   57.59    2.70
   5 -11  11   61.79    4.00
  -6  11 -11   12.70    1.70
   6 -11  11    9.90    2.00
   6  10 -11   -0.80    1.10
  -4 -10  11   32.20    2.80
   3  10 -11   80.59    3.40
  -3 -10  11   87.99    4.10
   2  10 -11  204.28    6.70
  -2 -10  11  198.68    7.50
   1  10 -11  120.69    4.60
  -1 -10  11  130.29    5.50
   0  10 -11    0.60    0.80
   0 -10  11   -0.80    1.40
  -1  10 -11   90.79    3.50
   1 -10  11   90.39    4.40
  -2  10 -11  156.28    5.30
   2 -10  11  147.79    6.30
  -3  10 -11  132.19    4.80
   3 -10  11  133.69    5.80
  -4  10 -11    5.10    1.10
   4 -10  11    3.20    1.60
  -5  10 -11   41.10    2.30
   5 -10  11   37.00    3.10
  -6  10 -11   52.79    2.60
   6 -10  11   53.19    3.70
   7 -10  11   77.59    4.50
   7   9 -11   72.29    3.50
  -7  -9  11   74.09    5.70
   6   9 -11   34.40    2.40
  -6  -9  11   28.90    5.00
  -5  -9  11  208.78    9.30
  -5  -9  11  203.88    7.40
   4   9 -11  221.08    7.40
  -4  -9  11  227.08    8.00
   3   9 -11  184.58    6.20
  -3  -9  11  189.88    7.00
   2   9 -11   62.19    2.60
  -2  -9  11   56.59    3.30
   1   9 -11   41.50    2.00
  -1  -9  11   41.80    3.00
   0   9 -11   17.90    1.40
   0  -9  11   18.30    2.50
  -1   9 -11  254.57    8.10
   1  -9  11  246.78    9.00
  -2   9 -11   87.49    3.40
   2  -9  11   84.59    4.30
  -3   9 -11   39.70    2.10
   3  -9  11   38.30    3.00
  -4   9 -11   21.50    1.70
   4  -9  11   20.90    2.60
  -5   9 -11   15.80    1.60
   5  -9  11   19.30    2.70
  -6   9 -11  106.99    4.20
  -7   9 -11   35.20    2.30
   7  -9  11   36.80    3.20
  -8  -8  11    1.20    2.60
   7   8 -11   50.49    2.90
  -7  -8  11   49.10    4.60
   6   8 -11   41.60    2.60
  -6  -8  11   45.20    4.40
   5   8 -11   11.20    1.90
  -5  -8  11    8.30    1.50
  -5  -8  11    6.60    2.50
   4   8 -11    5.10    1.00
  -4  -8  11    4.80    1.50
  -4  -8  11    2.10    2.10
   3   8 -11    4.20    0.90
  -3  -8  11    5.50    1.50
   2   8 -11   89.59    3.40
  -2  -8  11   89.09    4.20
   1   8 -11    0.20    0.70
  -1  -8  11    0.30    1.20
   0   8 -11  150.88    5.10
   0  -8  11  148.49    6.00
  -1   8 -11  253.27    8.00
   1  -8  11  249.68    8.90
  -2   8 -11  110.59    4.00
   2  -8  11  109.99    4.90
  -3   8 -11   24.10    1.60
   3  -8  11   22.80    2.50
  -4   8 -11  189.28    6.30
   4  -8  11  187.88    7.10
  -5   8 -11   10.60    1.50
   5  -8  11    9.70    1.80
  -6   8 -11    6.10    1.20
   6  -8  11    5.80    1.60
  -7   8 -11   55.09    3.50
   7  -8  11   60.39    3.80
   8  -8  11   98.49    4.80
  -9  -7  11  124.89    6.50
  -8  -7  11  105.99    6.00
   7   7 -11  140.19    5.20
  -7  -7  11  146.69    6.90
   6   7 -11  324.27   10.80
   6   7 -11  317.87   10.30
  -6  -7  11  319.07   11.80
   5   7 -11  104.19    4.00
  -5  -7  11   99.59    5.50
  -5  -7  11  113.19    4.50
   4   7 -11  110.19    4.10
  -4  -7  11  116.29    5.70
  -4  -7  11  114.19    4.70
   3   7 -11   76.79    3.00
  -3  -7  11   79.69    3.70
   2   7 -11  293.67    9.10
   1   7 -11   67.29    2.70
   0   7 -11   23.10    1.40
   0  -7  11   26.70    2.40
  -1   7 -11   22.90    1.50
   1  -7  11   27.50    2.50
  -2   7 -11  215.08    6.90
   2  -7  11  213.08    7.80
  -3   7 -11   36.00    1.90
   3  -7  11   31.40    2.60
  -4   7 -11   38.70    2.00
   4  -7  11   42.50    3.00
  -5   7 -11  155.48    5.30
   5  -7  11  152.78    6.20
  -6   7 -11   35.00    2.00
   6  -7  11   28.80    2.90
  -7   7 -11   81.29    3.50
   7  -7  11   82.09    4.40
   8  -7  11   -2.00    1.50
 -10  -6  11  158.08    7.40
  -9  -6  11   91.39    5.50
  -8  -6  11  138.19    6.80
   7   6 -11    7.10    1.50
  -7  -6  11    9.40    2.20
   6   6 -11   34.10    2.10
   6   6 -11   31.70    2.20
  -6  -6  11   27.00    3.30
   5   6 -11  207.78    6.70
  -5  -6  11  202.48    8.20
  -5  -6  11  201.68    7.00
   4   6 -11   35.00    1.90
  -4  -6  11   38.50    3.40
   3   6 -11  124.39    4.30
  -3  -6  11  130.59    5.70
  -3  -6  11  121.19    4.80
   2   6 -11    5.60    0.90
  -2  -6  11    7.40    1.30
   1   6 -11  337.07   10.40
  -1  -6  11  335.07   11.40
  -1  -6  11  339.97   11.10
   0   6 -11   62.79    2.50
   0  -6  11   63.89    3.30
  -1   6 -11  118.19    4.00
   1  -6  11  104.59    5.80
  -2   6 -11   33.40    1.70
   2  -6  11   34.50    2.50
  -3   6 -11   31.80    1.70
   3  -6  11   30.20    2.50
  -4   6 -11    1.30    0.70
   4  -6  11   -0.40    1.20
  -5   6 -11  136.79    4.70
   5  -6  11  128.99    5.60
  -6   6 -11   31.00    2.10
   6  -6  11   31.50    2.80
  -7   6 -11   99.79    4.10
   7  -6  11   96.19    4.80
   8  -6  11   11.40    2.00
 -10  -5  11   10.40    2.70
  -9  -5  11  314.57   11.60
  -8  -5  11   32.70    3.60
   7   5 -11  267.67    8.90
  -7  -5  11  269.07   10.20
   6   5 -11  132.49    4.70
  -6  -5  11  125.49    5.90
   5   5 -11  602.64   17.80
  -5  -5  11  575.64   19.00
   4   5 -11   83.59    3.20
  -4  -5  11   90.39    3.70
  -4  -5  11   85.69    4.50
   3   5 -11  273.87    8.50
  -3  -5  11  268.47    9.70
  -3  -5  11  275.67    8.90
   2   5 -11  129.09    4.30
  -2  -5  11  119.19    5.30
  -2  -5  11  130.59    4.90
   1   5 -11   87.79    3.30
  -1  -5  11   91.69    3.90
  -1  -5  11   96.99    4.30
   0   5 -11   20.90    1.30
   0  -5  11   22.50    2.10
   0  -5  11   24.10    2.30
  -1   5 -11  137.09    4.60
   1  -5  11  139.99    5.40
  -2   5 -11   14.40    1.20
   2  -5  11   12.10    1.80
  -3   5 -11   27.00    1.60
   3  -5  11   25.30    2.40
  -4   5 -11   34.60    1.90
   4  -5  11   38.20    2.80
  -5   5 -11  161.08    5.40
   5  -5  11  152.88    6.20
  -6   5 -11    2.30    1.10
   6  -5  11    1.70    1.40
   7  -5  11   14.70    3.30
   8  -5  11   82.19    4.30
 -11  -4  11   78.99    5.20
 -10  -4  11  127.49    6.40
  -9  -4  11  231.38    9.30
   8   4 -11    7.30    1.50
  -8  -4  11    8.10    2.30
   7   4 -11   76.29    3.40
  -7  -4  11   76.39    4.50
   6   4 -11   40.90    2.20
  -6  -4  11   37.70    3.30
   5   4 -11  267.27    8.40
  -5  -4  11  261.37    9.70
  -4  -4  11   77.69    4.10
   3   4 -11    1.90    0.60
  -3  -4  11    0.80    0.80
  -3  -4  11    2.90    1.30
   2   4 -11   45.30    2.00
  -2  -4  11   44.50    2.50
  -2  -4  11   47.80    3.00
   1   4 -11  558.94   16.60
  -1  -4  11  554.64   17.20
  -1  -4  11  559.74   17.70
   0   4 -11  201.18    6.30
   0  -4  11  192.88    7.20
   0  -4  11  198.98    6.90
   1  -4  11   85.39    3.80
  -2   4 -11   91.99    3.30
   2  -4  11   88.19    4.00
  -3   4 -11    6.80    0.90
   3  -4  11    6.20    1.30
  -4   4 -11  343.37   10.70
   4  -4  11  347.57   11.50
  -5   4 -11   51.39    2.40
   5  -4  11   45.80    3.00
   6  -4  11  112.19    5.00
   7  -4  11   63.69    4.30
   8  -4  11   14.30    2.60
 -11  -3  11   39.00    4.00
 -10  -3  11   92.89    5.40
   9   3 -11   57.29    3.60
  -9  -3  11   62.69    4.40
   8   3 -11   48.40    2.90
  -8  -3  11   54.59    3.90
   7   3 -11   28.60    2.10
  -7  -3  11   33.10    3.10
   6   3 -11  502.15   15.00
  -6  -3  11  478.95   16.20
   5   3 -11  139.39    5.10
   4   3 -11  529.95   15.70
  -4  -3  11  509.05   16.80
   3   3 -11    1.50    0.60
  -3  -3  11    2.30    1.20
  -3  -3  11    2.00    0.80
   2   3 -11   46.30    1.90
  -2  -3  11   44.40    3.00
   1   3 -11   71.69    2.70
  -1  -3  11   69.39    3.10
  -1  -3  11   67.49    3.60
   0   3 -11  519.45   15.40
   0  -3  11  523.65   15.90
   0  -3  11  496.45   16.20
  -1   3 -11  413.56   12.50
   1  -3  11  410.56   13.00
  -2   3 -11  184.38    7.90
   2  -3  11  191.58    6.80
  -3   3 -11  214.08    6.90
   3  -3  11  217.38    7.60
  -4   3 -11  264.97    8.50
   4  -3  11  272.97    9.20
   5  -3  11   97.49    4.40
   6  -3  11   65.39    3.60
   7  -3  11  117.29    5.10
   8  -3  11    2.50    1.50
 -12  -2  11  224.58    9.30
 -11  -2  11   81.69    5.20
 -10  -2  11   32.70    3.40
   9   2 -11   24.50    2.50
  -9  -2  11   22.80    3.20
   8   2 -11  171.88    6.20
  -8  -2  11  170.48    7.30
   7   2 -11  237.58    7.90
  -7  -2  11  234.48    8.90
   6   2 -11  178.38    6.10
  -6  -2  11  181.18    7.30
  -5  -2  11    2.20    2.30
   4   2 -11   62.99    2.50
  -4  -2  11   58.39    3.50
   3   2 -11   36.50    1.80
  -3  -2  11   37.70    2.80
   2   2 -11    2.30    0.60
  -2  -2  11    0.40    0.90
  -2  -2  11    2.30    1.10
   1   2 -11   12.60    1.10
  -1  -2  11   14.10    1.90
  -1  -2  11   13.20    1.60
   0   2 -11  293.27    9.10
   0  -2  11  294.87    9.50
  -1   2 -11   56.99    2.30
  -1   2 -11   54.19    3.00
   1  -2  11   56.79    2.80
  -2   2 -11    4.90    0.80
  -2   2 -11    5.90    1.30
   2  -2  11    7.00    1.30
  -3   2 -11  317.97    9.70
   3  -2  11  300.17   10.20
  -4   2 -11  212.18    8.30
   4  -2  11  224.28    7.80
  -5   2 -11  340.27   12.00
   5  -2  11  329.47   11.10
  -6   2 -11   -1.80    2.20
   6  -2  11    0.80    1.20
   7  -2  11   57.09    3.30
 -12  -1  11    2.90    2.50
 -11  -1  11   18.90    3.00
  10   1 -11    3.10    1.70
 -10  -1  11    6.20    2.10
   9   1 -11   44.10    2.80
  -9  -1  11   41.20    3.70
   8   1 -11   11.80    1.80
  -8  -1  11    9.40    2.10
   7   1 -11  156.18    5.70
  -7  -1  11  163.28    6.80
   6   1 -11   78.49    3.30
  -6  -1  11   79.49    4.40
   4   1 -11   84.99    3.20
  -4  -1  11   78.19    4.20
   3   1 -11 2096.79   60.59
  -3  -1  11 2062.69   61.69
   2   1 -11  560.64   16.70
  -2  -1  11  554.24   17.70
   1   1 -11   82.89    3.20
  -1  -1  11   88.99    3.50
   0   1 -11    0.80    0.60
   0   1 -11    1.00    0.90
   0  -1  11    0.10    0.80
  -1   1 -11   45.40    2.80
  -1   1 -11   41.10    1.90
   1  -1  11   44.20    2.40
  -2   1 -11   67.79    2.70
  -2   1 -11   56.69    4.60
   2  -1  11   68.89    3.20
  -3   1 -11  732.53   22.40
   3  -1  11  690.23   21.70
  -4   1 -11   92.29    4.90
   4  -1  11   97.29    4.20
  -5   1 -11    7.40    2.10
   5  -1  11    9.10    1.50
  -6   1 -11   22.10    3.70
   6  -1  11   23.30    2.30
   7  -1  11   86.19    4.20
 -12   0  11   -1.10    2.00
  11   0 -11    8.00    2.00
  10   0 -11   16.60    2.20
 -10   0  11   14.70    2.60
   9   0 -11  405.76   13.20
  -9   0  11  420.96   14.30
   8   0 -11  373.26   12.10
  -8   0  11  387.26   13.20
   7   0 -11  135.19    5.00
  -7   0  11  142.59    6.20
   6   0 -11    0.10    0.80
  -6   0  11    1.10    1.40
   5   0 -11  222.38    7.20
  -5   0  11  214.78    8.60
   4   0 -11  219.08    7.10
  -4   0  11  216.48    8.10
   3   0 -11   44.30    2.10
  -3   0  11   42.60    2.90
   2   0 -11   -0.70    0.60
  -2   0  11   -0.30    1.10
   1   0 -11   25.30    2.00
   1   0 -11   29.20    1.60
  -1   0  11   26.10    1.80
   0   0 -11   92.19    4.00
   0   0 -11   84.29    3.30
  -1   0 -11   10.00    1.30
  -1   0 -11   11.50    1.80
   1   0  11   10.00    1.60
  -2   0 -11   21.60    1.70
  -2   0 -11   19.70    2.40
   2   0  11   20.50    2.60
  -3   0 -11  118.79    5.40
   3   0  11  110.59    4.60
  -4   0 -11   90.49    4.80
   4   0  11   88.49    3.90
  -5   0 -11  121.49    6.00
   5   0  11  126.69    5.10
  -6   0 -11  213.28    8.70
 -12   1  11   15.50    3.00
  11  -1 -11    8.30    1.90
 -11   1  11    4.80    2.00
  10  -1 -11    1.70    1.30
 -10   1  11    0.60    1.90
   9  -1 -11    0.10    1.10
  -9   1  11    0.40    1.70
   8  -1 -11    4.40    1.10
  -8   1  11    5.20    1.80
   7  -1 -11   87.39    3.70
  -7   1  11   85.19    4.70
   6  -1 -11    6.00    1.10
  -6   1  11    5.60    1.70
   5  -1 -11  222.88    7.40
  -5   1  11  222.58    8.30
   3  -1 -11  190.28    6.30
  -3   1  11  180.18    7.20
   2  -1 -11  300.87    9.50
   1  -1 -11  236.18    7.70
   0  -1 -11   73.59    3.80
   0  -1 -11   75.49    3.10
   0   1  11   75.89    3.20
  -1  -1 -11  282.37    9.80
  -1  -1 -11  279.27    9.00
   1   1  11  281.47    9.30
  -2  -1 -11   64.39    3.70
   2   1  11   57.79    3.00
  -3  -1 -11   13.60    2.30
   3   1  11   13.10    1.90
  -4  -1 -11    1.60    1.50
   4   1  11    2.10    1.30
  -5  -1 -11  356.16   12.40
   5   1  11  337.67   11.30
  -6  -1 -11  120.59    6.10
   6   1  11  123.89    5.00
  12  -2 -11   -1.30    2.00
 -12   2  11    1.80    2.30
  11  -2 -11  113.89    5.00
 -11   2  11  113.79    5.90
  10  -2 -11  148.89    5.80
 -10   2  11  154.58    7.00
   9  -2 -11   22.20    2.20
  -9   2  11   21.30    3.10
   8  -2 -11  131.59    5.00
  -8   2  11  129.19    6.00
   7  -2 -11  488.85   15.30
  -7   2  11  498.15   16.40
   6  -2 -11  498.15   15.30
  -6   2  11  489.95   16.30
   5  -2 -11  202.98    6.80
  -5   2  11  198.88    7.70
   4  -2 -11    4.90    1.00
  -4   2  11    4.40    1.40
   3  -2 -11   -0.10    0.80
  -3   2  11    0.80    1.40
   2  -2 -11   89.49    4.10
   2  -2 -11   94.89    3.70
   1  -2 -11    6.60    1.40
   1  -2 -11    4.30    1.00
   0  -2 -11    9.80    1.60
   0  -2 -11   10.80    2.00
  -1  -2 -11   67.89    3.80
   1   2  11   74.19    3.20
  -2  -2 -11   17.80    2.50
   2   2  11   14.90    1.90
  -3  -2 -11    1.30    1.50
   3   2  11    3.00    1.20
  -4  -2 -11   27.30    3.00
   4   2  11   31.50    2.50
  -5  -2 -11  184.58    9.30
   5   2  11  159.98    6.60
  -6  -2 -11  292.77   10.90
  12  -3 -11    0.30    1.80
 -12   3  11   -0.30    2.20
  11  -3 -11   11.50    1.90
 -11   3  11   12.30    2.70
  10  -3 -11   44.30    3.00
 -10   3  11   44.70    4.00
   9  -3 -11   71.69    3.60
  -9   3  11   75.39    4.70
   8  -3 -11  141.19    5.40
  -8   3  11  144.29    6.50
   7  -3 -11    2.70    1.10
  -7   3  11    5.80    1.80
   6  -3 -11  176.08    6.20
  -6   3  11  168.88    6.90
   5  -3 -11   11.60    1.60
  -5   3  11   10.10    2.00
   4  -3 -11  119.99    4.60
  -4   3  11  125.59    5.50
   3  -3 -11   87.99    3.70
   2  -3 -11  160.98    6.20
   1  -3 -11  592.34   19.20
   1  -3 -11  630.14   18.70
   0  -3 -11  513.25   16.00
   0  -3 -11  517.35   16.70
  -1  -3 -11    6.10    1.60
   1   3  11   10.00    1.70
  -2  -3 -11    5.30    1.70
   2   3  11    3.50    1.20
  -3  -3 -11   93.49    4.90
   3   3  11   88.29    4.00
  -4  -3 -11   88.89    4.90
   4   3  11   93.09    4.20
  -5  -3 -11    2.50    1.70
   5   3  11    4.30    1.60
  12  -4 -11   71.59    4.20
 -12   4  11   77.29    5.50
  10  -4 -11   98.69    4.40
 -10   4  11  107.69    6.40
   9  -4 -11    2.60    1.20
  -9   4  11    0.90    1.80
   8  -4 -11  358.56   11.80
  -8   4  11  373.06   13.00
   7  -4 -11  314.07   10.40
  -7   4  11  316.47   11.40
   6  -4 -11  435.76   13.60
  -6   4  11  421.16   14.50
   5  -4 -11  292.67    9.80
  -5   4  11  302.57   10.70
   4  -4 -11  255.57    8.70
  -4   4  11  263.17    9.60
   3  -4 -11  313.57   10.60
   3  -4 -11  312.17   10.20
   2  -4 -11   18.30    2.10
   2  -4 -11   18.80    2.20
   1  -4 -11   21.40    2.20
   1  -4 -11   22.80    2.30
   0  -4 -11   15.60    2.20
  -1  -4 -11   13.80    2.60
   1   4  11   21.10    2.20
  -2  -4 -11   55.59    3.70
   2   4  11   62.19    3.20
  -3  -4 -11  141.49    6.20
   3   4  11  136.49    5.40
  -4  -4 -11   39.10    3.50
   4   4  11   35.10    2.80
  -5  -4 -11    2.70    1.80
   5   4  11    3.90    1.50
  12  -5 -11    3.50    1.70
 -12   5  11    4.80    2.70
  11  -5 -11   52.09    3.40
 -11   5  11   44.90    4.70
  10  -5 -11  102.79    4.60
 -10   5  11  112.09    5.90
   9  -5 -11   40.10    2.70
  -9   5  11   36.00    3.90
   8  -5 -11    1.80    1.20
  -8   5  11   -2.40    1.70
   7  -5 -11   -0.60    1.00
  -7   5  11    0.20    1.70
   6  -5 -11  119.09    4.60
  -6   5  11  104.69    5.40
   5  -5 -11   50.59    2.80
  -5   5  11   47.20    3.40
   4  -5 -11   18.90    2.00
  -4   5  11   18.60    2.80
   3  -5 -11  428.56   13.80
   3  -5 -11  407.36   13.30
   2  -5 -11   54.49    3.30
   2  -5 -11   47.00    3.10
   1  -5 -11  189.98    7.30
   0  -5 -11   29.60    2.70
  -1  -5 -11  244.08    9.10
   1   5  11  242.48    8.30
  -2  -5 -11  100.99    5.10
   2   5  11  105.09    4.50
  -3  -5 -11   60.99    4.20
   3   5  11   72.59    4.20
  -4  -5 -11    6.50    1.80
   4   5  11    4.80    1.60
  12  -6 -11    3.40    1.80
 -12   6  11    2.60    3.20
  11  -6 -11    4.00    1.60
 -11   6  11    5.00    2.70
  10  -6 -11   99.59    4.90
 -10   6  11  114.79    6.20
   9  -6 -11  129.29    5.30
  -9   6  11  132.39    6.60
   8  -6 -11   17.00    2.10
  -8   6  11   18.00    3.00
   7  -6 -11  354.36   11.60
  -7   6  11  357.26   12.60
   6  -6 -11  167.08    6.30
  -6   6  11  171.68    7.30
   5  -6 -11  179.08    6.60
  -5   6  11  177.78    7.30
   4  -6 -11   55.29    3.20
  -4   6  11   59.39    4.10
   3  -6 -11   75.09    3.90
   3  -6 -11   78.49    4.00
   2  -6 -11   71.89    4.00
   2  -6 -11   70.19    4.00
   1  -6 -11   93.09    4.60
   0  -6 -11   12.40    2.40
  -1  -6 -11    0.70    2.00
  -2  -6 -11   13.90    2.70
   2   6  11    7.70    2.50
  -3  -6 -11   78.09    4.50
   3   6  11   76.99    4.10
  11  -7 -11   10.60    1.80
 -11   7  11    6.40    3.10
  10  -7 -11    1.40    1.40
 -10   7  11   -0.40    2.70
   9  -7 -11   42.30    4.40
  -9   7  11   36.00    4.30
   8  -7 -11    0.20    1.40
  -8   7  11    2.50    2.40
   7  -7 -11   -0.50    1.30
  -7   7  11    0.90    1.80
   6  -7 -11    8.00    1.60
  -6   7  11    4.10    1.90
   5  -7 -11    3.20    1.60
  -5   7  11    4.00    1.80
   4  -7 -11   43.20    3.20
  -4   7  11   45.70    3.80
   3  -7 -11    0.40    1.30
   3  -7 -11    0.40    1.70
   2  -7 -11   37.80    3.10
   1  -7 -11   28.80    2.90
   0  -7 -11  320.77   11.30
  -1  -7 -11   53.89    3.80
  -2  -7 -11   71.29    4.30
  10  -8 -11   -2.90    1.50
 -10   8  11    1.20    3.00
   9  -8 -11   31.50    2.70
  -9   8  11   24.80    4.50
   8  -8 -11  253.27    8.70
  -8   8  11  238.38   10.10
   7  -8 -11   29.40    2.60
  -7   8  11   25.10    3.60
   6  -8 -11   43.50    3.30
  -6   8  11   35.50    3.90
   5  -8 -11   62.19    3.80
  -5   8  11   68.09    4.40
   4  -8 -11   84.49    4.40
  -4   8  11   79.59    4.90
   3  -8 -11   84.49    4.50
   2  -8 -11   70.69    6.30
   1  -8 -11    4.50    1.60
   0  -8 -11   25.70    3.00
   9  -9 -11  100.19    4.80
  -9   9  11  102.89    7.00
   8  -9 -11    9.10    2.00
  -8   9  11   12.90    3.20
   7  -9 -11   95.99    4.70
  -7   9  11   91.39    5.80
   6  -9 -11   10.90    2.20
  -6   9  11   11.30    2.80
  -5   9  11   10.80    2.50
  -4   9  11   11.40    2.40
   2  -9 -11   42.50    3.40
   1  -9 -11   52.99    3.80
   7 -10 -11   54.09    3.70
  -7  10  11   51.89    5.60
   6 -10 -11    2.90    2.20
  -6  10  11    5.40    2.90
  -5  10  11   69.79    5.20
  -4  10  11   77.09    5.50
   1  13 -12  139.69    5.20
  -1 -13  12  141.79    6.00
   0  13 -12  151.08    5.40
   0 -13  12  147.19    6.10
  -1  13 -12  215.48    7.10
   1 -13  12  213.48    8.10
  -2  13 -12  193.38    6.50
   2 -13  12  187.98    7.40
  -3  13 -12   47.30    2.50
   3 -13  12   44.00    3.60
  -3 -12  12  123.19    5.40
   2  12 -12   96.89    4.00
  -2 -12  12   93.69    4.60
   1  12 -12   42.10    2.30
  -1 -12  12   41.50    3.40
   0  12 -12   63.59    2.80
   0 -12  12   53.99    3.80
  -1  12 -12   36.00    2.10
   1 -12  12   36.60    3.20
  -2  12 -12   -1.50    0.80
   2 -12  12    1.40    1.60
  -3  12 -12   60.79    2.80
   3 -12  12   67.69    4.20
  -4  12 -12   56.79    2.70
   4 -12  12   50.49    3.80
  -5  12 -12   16.70    1.60
   5 -12  12   17.40    2.50
  -4 -11  12  141.89    5.90
   3  11 -12   22.20    2.10
  -3 -11  12   17.40    3.30
   2  11 -12   86.69    3.50
  -2 -11  12   84.79    4.40
   1  11 -12   87.49    3.50
  -1 -11  12   82.79    4.40
   0  11 -12   95.29    3.70
   0 -11  12   96.69    4.80
  -1  11 -12  110.29    4.10
   1 -11  12  111.29    5.20
  -2  11 -12  517.95   15.60
   2 -11  12  508.25   16.70
  -3  11 -12   77.19    3.20
  -4  11 -12    8.30    1.40
   4 -11  12    4.50    1.80
  -5  11 -12   67.39    3.00
   5 -11  12   69.59    4.30
  -6  11 -12  107.69    4.20
   6 -11  12  112.79    5.20
   6  10 -12  133.39    5.30
  -5 -10  12  164.98    6.30
   4  10 -12  352.06   11.20
  -4 -10  12  348.57   11.60
   3  10 -12    3.00    1.00
  -3 -10  12    0.80    1.50
   2  10 -12   91.89    3.60
  -2 -10  12   92.89    4.50
   1  10 -12   52.89    2.40
  -1 -10  12   49.99    3.50
   0  10 -12  339.27   10.60
   0 -10  12  338.67   11.60
  -1  10 -12   55.19    2.40
   1 -10  12   50.59    3.70
  -2  10 -12   25.80    1.80
   2 -10  12   23.90    2.80
  -3  10 -12  181.38    6.20
   3 -10  12  188.88    7.30
  -4  10 -12   30.00    1.90
   4 -10  12   30.40    3.20
  -5  10 -12    9.40    1.50
   5 -10  12    7.80    1.90
  -6  10 -12    1.60    1.00
   6 -10  12    2.30    1.70
  -7  -9  12    5.70    3.20
   6   9 -12    2.60    1.40
  -6  -9  12    7.70    3.30
   5   9 -12   56.19    3.10
  -5  -9  12   49.99    3.30
   4   9 -12  114.39    4.40
  -4  -9  12  115.39    5.00
   3   9 -12  173.18    6.00
  -3  -9  12  181.78    6.90
   2   9 -12   11.10    1.40
  -2  -9  12   13.70    2.40
   1   9 -12  260.57    8.30
  -1  -9  12  264.17    9.30
   0   9 -12   24.60    1.60
   0  -9  12   21.50    2.60
  -1   9 -12  191.88    6.40
   1  -9  12  200.38    7.60
  -2   9 -12   65.89    2.80
   2  -9  12   68.19    4.00
  -3   9 -12  265.07    8.20
   3  -9  12  244.48    9.10
  -4   9 -12   26.00    1.70
   4  -9  12   20.70    2.60
  -5   9 -12  288.07    9.10
   5  -9  12  277.87   10.00
  -6   9 -12    7.50    1.20
   6  -9  12    6.50    1.90
  -7   9 -12   59.79    2.80
   7  -9  12   53.29    3.80
  -8  -8  12   24.30    4.30
  -7  -8  12  255.67   10.40
   6   8 -12  362.36   11.60
  -6  -8  12  356.96   13.30
   5   8 -12  131.79    4.90
  -5  -8  12  130.69    5.30
  -5  -8  12  127.39    6.80
   4   8 -12    9.20    1.40
  -4  -8  12    8.20    1.60
   3   8 -12  195.68    6.40
  -3  -8  12  189.18    7.10
   2   8 -12  175.08    5.70
  -2  -8  12  171.18    6.70
   1   8 -12  347.57   10.70
  -1  -8  12  345.27   11.60
   0   8 -12   12.40    1.20
   0  -8  12   16.60    2.50
  -1   8 -12   86.19    3.30
   1  -8  12   86.39    4.40
  -2   8 -12    7.70    1.20
   2  -8  12    6.70    1.70
  -3   8 -12  262.37    8.40
   3  -8  12  263.77    9.40
  -4   8 -12   56.59    2.60
   4  -8  12   54.49    3.60
  -5   8 -12   85.89    3.40
   5  -8  12   89.79    4.60
  -6   8 -12  206.38    7.80
   6  -8  12  227.08    8.20
  -7   8 -12    1.30    1.10
   7  -8  12    0.80    1.70
  -9  -7  12   81.79    5.40
  -7  -7  12    1.30    2.20
   6   7 -12  199.88    6.90
  -6  -7  12  201.88    8.40
   5   7 -12   71.29    3.10
  -5  -7  12   69.19    3.60
  -5  -7  12   68.39    4.70
   4   7 -12   32.30    1.90
  -4  -7  12   33.00    2.70
  -4  -7  12   37.30    3.90
   3   7 -12    2.40    0.80
  -3  -7  12    3.20    1.30
   2   7 -12   25.00    1.50
  -2  -7  12   27.50    2.50
   1   7 -12  212.98    6.90
  -1  -7  12  217.58    7.80
   0   7 -12  291.17    9.00
   0  -7  12  282.37    9.90
  -1   7 -12    4.50    0.80
   1  -7  12    5.60    1.60
  -2   7 -12  128.99    4.40
   2  -7  12  124.39    5.50
  -3   7 -12   99.29    3.70
   3  -7  12  103.49    4.80
  -4   7 -12  221.78    7.20
   4  -7  12  217.98    8.10
  -5   7 -12   86.19    3.40
   5  -7  12   78.99    4.30
  -6   7 -12  136.99    4.90
   6  -7  12  136.49    7.80
  -7   7 -12    4.70    1.40
   7  -7  12    8.30    1.90
 -10  -6  12   -3.60    2.20
  -9  -6  12   40.70    4.10
  -8  -6  12  590.14   19.60
   7   6 -12   43.30    2.90
  -7  -6  12   50.79    4.20
   6   6 -12  261.07    8.70
  -6  -6  12  271.77   10.20
   5   6 -12  116.09    4.40
  -5  -6  12  116.89    5.80
  -5  -6  12  133.09    5.40
   4   6 -12  124.89    4.40
  -4  -6  12  125.19    6.00
   3   6 -12  156.58    5.20
  -3  -6  12  161.38    6.70
  -3  -6  12  147.09    7.30
   2   6 -12  485.85   14.70
  -2  -6  12  487.45   15.40
   1   6 -12   18.20    1.30
  -1  -6  12   17.50    2.10
   0   6 -12  102.29    3.70
   0  -6  12  104.39    4.60
  -1   6 -12  253.77    8.10
   1  -6  12  261.77    9.10
  -2   6 -12  184.18    6.00
   2  -6  12  176.78    6.90
  -3   6 -12   49.00    2.30
   3  -6  12   47.70    3.20
  -4   6 -12   13.90    1.40
   4  -6  12   13.80    2.40
  -5   6 -12  101.79    3.90
   5  -6  12   98.59    4.70
  -6   6 -12   54.19    2.80
   6  -6  12   57.49    3.60
   7  -6  12   33.20    3.00
 -10  -5  12  151.68    7.20
  -9  -5  12  128.19    6.50
   8   5 -12   29.20    3.00
  -8  -5  12   32.60    3.70
   7   5 -12   69.99    3.40
  -7  -5  12   72.19    4.60
   6   5 -12   25.00    1.90
  -6  -5  12   28.10    3.20
   5   5 -12   53.29    2.40
  -5  -5  12   52.09    3.80
   4   5 -12    4.50    0.90
   3   5 -12   76.39    2.90
  -3  -5  12   78.69    4.30
   2   5 -12    5.70    0.90
  -2  -5  12    4.90    1.30
  -2  -5  12    4.70    1.60
   1   5 -12   44.50    2.00
  -1  -5  12   45.80    2.80
   0   5 -12  116.29    4.10
   0  -5  12  127.39    5.00
  -1   5 -12  292.67    9.20
   1  -5  12  298.27   10.00
  -2   5 -12  104.49    3.80
   2  -5  12  109.09    4.80
  -3   5 -12   84.89    3.30
   3  -5  12   86.99    4.20
  -4   5 -12   42.50    2.10
   4  -5  12   39.10    2.90
  -5   5 -12   83.69    3.40
   5  -5  12   87.69    4.30
  -6   5 -12  300.17    9.60
   6  -5  12  296.17   10.30
   7  -5  12  176.28    7.00
 -11  -4  12   85.09    5.30
 -10  -4  12   38.70    3.90
  -9  -4  12   46.30    4.00
   8   4 -12  131.99    5.20
  -8  -4  12  123.89    6.10
   7   4 -12  110.29    4.30
  -7  -4  12  104.19    5.50
   6   4 -12   56.09    2.70
  -6  -4  12   56.59    4.00
   5   4 -12  955.30   28.20
  -5  -4  12  945.91   29.50
   4   4 -12  143.69    5.00
  -4  -4  12  146.49    6.40
   3   4 -12  133.49    4.50
  -3  -4  12  128.39    5.70
   2   4 -12   22.50    1.40
  -2  -4  12   19.90    2.50
  -2  -4  12   23.80    2.10
   1   4 -12  307.57    9.60
  -1  -4  12  300.17   10.10
  -1  -4  12  320.87   10.80
   0   4 -12  294.67    8.90
   0  -4  12  277.87   10.00
   0  -4  12  288.17    9.60
  -1   4 -12  410.06   12.70
   1  -4  12  425.96   13.50
  -2   4 -12    4.90    0.80
   2  -4  12    5.00    1.40
  -3   4 -12   30.70    1.70
   3  -4  12   37.90    2.80
  -4   4 -12   41.50    2.10
   4  -4  12   41.60    3.00
  -5   4 -12    7.50    1.20
   5  -4  12    5.70    1.60
   6  -4  12    1.10    1.50
   7  -4  12  136.09    5.80
 -11  -3  12   76.69    5.10
 -10  -3  12   11.70    3.90
   9   3 -12   23.50    2.70
  -9  -3  12   20.50    3.20
   8   3 -12   59.09    3.20
  -8  -3  12   61.69    4.30
   7   3 -12   19.30    1.90
  -7  -3  12   23.70    3.20
   6   3 -12   57.79    2.70
  -6  -3  12   61.19    4.00
   5   3 -12   40.20    2.10
  -5  -3  12   39.90    3.40
   4   3 -12    1.70    0.70
  -4  -3  12    1.70    1.30
   3   3 -12    1.20    0.60
  -3  -3  12    3.10    1.40
   2   3 -12   85.89    3.20
  -2  -3  12   88.09    4.30
   1   3 -12    6.30    0.90
  -1  -3  12    7.40    1.40
  -1  -3  12    2.00    1.20
   0   3 -12  103.09    3.70
   0  -3  12  104.19    4.40
   0  -3  12  113.29    4.80
  -1   3 -12  212.48    6.80
   1  -3  12  213.68    7.50
  -2   3 -12  334.17   10.30
   2  -3  12  330.37   11.00
  -3   3 -12  122.79    4.30
   3  -3  12  118.69    5.00
  -4   3 -12  192.68    6.40
   4  -3  12  192.68    7.10
   5  -3  12   50.79    3.20
   6  -3  12   50.89    3.40
   7  -3  12   97.89    4.60
 -11  -2  12   39.60    4.00
  10   2 -12   17.70    3.00
 -10  -2  12   19.90    3.40
   9   2 -12   17.10    2.30
  -9  -2  12   19.20    2.90
   8   2 -12   81.99    3.70
  -8  -2  12   79.19    4.60
   7   2 -12  211.28    7.20
  -7  -2  12  213.38    8.60
   6   2 -12   37.50    2.10
  -6  -2  12   36.10    3.30
   5   2 -12  247.48    8.20
  -5  -2  12  262.67    9.40
   4   2 -12  191.98    6.10
  -4  -2  12  168.98    8.90
   3   2 -12  776.42   23.20
  -3  -2  12  787.52   24.40
   2   2 -12  511.65   16.30
  -2  -2  12  565.64   17.50
   1   2 -12    8.40    1.20
  -1  -2  12    9.70    1.90
   0   2 -12   36.80    1.90
   0  -2  12   39.00    2.40
  -1   2 -12  276.27    8.60
  -1   2 -12  273.77    9.50
   1  -2  12  272.87    9.20
  -2   2 -12   26.50    1.70
  -2   2 -12   27.50    2.60
   2  -2  12   32.90    2.50
  -3   2 -12   41.20    3.30
  -3   2 -12   48.00    2.30
   3  -2  12   47.20    2.90
  -4   2 -12  147.69    6.60
   4  -2  12  158.28    6.00
  -5   2 -12   14.10    2.60
   5  -2  12   16.60    2.30
   7  -2  12    7.50    1.80
 -12  -1  12    1.30    2.10
 -11  -1  12    8.90    2.40
  10   1 -12   85.59    4.30
 -10  -1  12   84.09    5.00
   9   1 -12   89.49    4.10
  -9  -1  12   89.49    5.10
   8   1 -12   15.20    1.80
  -8  -1  12   20.60    2.90
   7   1 -12  121.09    4.60
  -7  -1  12  126.69    6.00
   6   1 -12   27.80    1.80
  -6  -1  12   25.20    2.90
   5   1 -12  185.18    6.30
  -5  -1  12  195.88    7.60
   4   1 -12  119.89    4.30
  -4  -1  12  113.19    5.30
   3   1 -12  162.98    5.50
  -3  -1  12  163.48    6.70
  -2  -1  12  294.47   10.30
  -1  -1  12    1.00    1.20
   0  -1  12   28.70    3.10
  -1   1 -12  174.08    6.50
  -1   1 -12  154.98    5.80
   1  -1  12  162.78    7.30
  -2   1 -12  521.55   17.00
   2  -1  12  531.85   16.50
  -3   1 -12  198.88    7.70
   3  -1  12  197.78    7.20
  -4   1 -12  165.28    7.10
   4  -1  12  174.48    6.50
  -5   1 -12    5.00    2.00
   5  -1  12    4.40    1.40
  -6   1 -12   33.40    4.10
   6  -1  12   25.60    2.70
   7  -1  12  234.88    8.50
 -12   0  12    0.40    2.30
  11   0 -12   18.70    2.50
 -11   0  12   25.80    3.60
  10   0 -12   24.70    2.60
 -10   0  12   20.20    3.30
   9   0 -12   92.19    4.10
  -9   0  12   95.59    5.10
   8   0 -12   73.19    3.40
  -8   0  12   68.09    4.40
   7   0 -12    2.40    1.00
  -7   0  12    2.10    1.80
   6   0 -12   45.10    2.40
  -6   0  12   44.30    3.50
   5   0 -12  186.08    6.10
  -5   0  12  168.28    7.10
   4   0 -12  789.22   23.70
  -4   0  12  796.52   24.80
   3   0 -12  230.08    7.40
  -3   0  12  223.98    8.50
   2   0 -12  980.90   30.00
  -2   0  12 1033.00   31.10
   1   0 -12   36.50    2.60
   0   0 -12   34.10    2.50
  -1   0 -12   18.30    2.10
   1   0  12   21.90    2.20
  -2   0 -12  141.89    6.10
   2   0  12  153.68    5.70
  -3   0 -12   76.99    4.40
   3   0  12   82.59    3.90
  -4   0 -12  113.09    5.50
   4   0  12  111.09    4.80
  -5   0 -12   74.99    4.70
   5   0  12   71.39    3.90
  -6   0 -12    2.90    2.00
   6   0  12    5.20    1.50
  12  -1 -12   40.20    4.10
 -12   1  12   45.40    4.30
  11  -1 -12    6.80    1.90
 -11   1  12    5.80    2.10
  10  -1 -12  107.29    4.60
 -10   1  12  107.39    5.80
   9  -1 -12   50.89    2.90
  -9   1  12   51.09    3.80
   8  -1 -12   34.50    2.30
  -8   1  12   33.80    3.30
   7  -1 -12  192.88    6.70
  -7   1  12  188.58    7.60
   6  -1 -12  381.36   12.00
  -6   1  12  381.06   13.20
   5  -1 -12    0.70    0.90
  -5   1  12    1.50    1.40
   4  -1 -12   31.80    1.90
  -4   1  12   33.70    2.80
   3  -1 -12  129.99    4.70
  -3   1  12  124.99    5.60
   2  -1 -12  179.18    6.10
   1  -1 -12  129.79    5.30
   1  -1 -12  126.39    4.70
   0  -1 -12   68.59    3.60
  -1  -1 -12  566.94   18.20
  -2  -1 -12   51.89    3.40
   2   1  12   42.70    2.90
  -3  -1 -12   69.69    4.10
   3   1  12   69.49    3.60
  -4  -1 -12    5.00    1.90
   4   1  12    5.00    1.40
  -5  -1 -12  354.56   12.80
  -6  -1 -12   55.99    4.50
   6   1  12   62.99    3.70
  12  -2 -12    9.80    2.30
 -12   2  12   11.70    2.80
  11  -2 -12   41.80    3.00
 -11   2  12   46.40    4.20
  10  -2 -12    6.80    1.60
 -10   2  12    2.30    2.00
   9  -2 -12   20.20    2.10
  -9   2  12   20.30    3.30
   8  -2 -12   67.29    3.30
  -8   2  12   67.99    4.40
   7  -2 -12   39.90    2.40
  -7   2  12   40.80    3.40
   6  -2 -12  196.28    6.90
  -6   2  12  200.38    8.00
   5  -2 -12  253.27    8.60
  -5   2  12  273.97    9.80
   4  -2 -12  114.69    4.50
  -4   2  12  121.69    5.50
   3  -2 -12  177.78    6.20
  -3   2  12  183.48    7.30
   2  -2 -12  230.88    8.20
   2  -2 -12  224.38    7.70
   1  -2 -12 1040.20   30.70
   1  -2 -12 1017.70   31.30
   0  -2 -12  103.59    4.70
   0  -2 -12  100.69    4.20
  -1  -2 -12   28.40    2.70
   1   2  12   27.90    2.40
  -2  -2 -12   53.49    3.70
   2   2  12   54.59    3.20
  -3  -2 -12   58.09    3.90
   3   2  12   62.69    3.50
  -4  -2 -12   -0.50    1.50
   4   2  12   -0.10    1.30
  -5  -2 -12   58.99    4.20
   5   2  12   50.59    3.30
  12  -3 -12   93.19    4.80
 -12   3  12   97.59    5.70
  11  -3 -12   94.49    4.70
 -11   3  12   93.79    5.50
  10  -3 -12    2.40    1.30
 -10   3  12    5.40    2.10
   9  -3 -12  159.88    5.90
  -9   3  12  155.38    7.10
   8  -3 -12   31.50    2.30
  -8   3  12   34.00    3.20
   7  -3 -12  335.07   10.80
  -7   3  12  331.67   11.90
   6  -3 -12   36.50    2.40
  -6   3  12   38.40    3.30
   5  -3 -12   95.49    3.90
  -5   3  12   87.69    4.80
   4  -3 -12   27.60    2.10
  -4   3  12   27.20    2.90
   3  -3 -12   59.49    3.00
   2  -3 -12   -0.10    1.00
   2  -3 -12    1.30    1.00
   1  -3 -12    2.30    1.30
   1  -3 -12    1.90    1.20
   0  -3 -12  161.48    6.50
  -1  -3 -12   28.50    2.90
   1   3  12   27.60    2.50
  -2  -3 -12   -2.10    1.20
   2   3  12    1.50    1.40
  -3  -3 -12  102.19    5.20
   3   3  12  106.19    4.80
  -4  -3 -12  332.97   11.60
   4   3  12  311.97   10.80
  -5  -3 -12    2.30    1.80
  12  -4 -12    9.30    2.10
 -12   4  12   14.60    3.00
  11  -4 -12   10.80    1.80
 -11   4  12    7.10    2.70
  10  -4 -12    2.20    1.40
 -10   4  12    0.30    2.10
   9  -4 -12   -0.70    1.20
  -9   4  12    0.30    1.90
   8  -4 -12   82.79    3.80
  -8   4  12   86.59    4.90
   7  -4 -12    8.60    1.40
  -7   4  12    5.90    1.90
   6  -4 -12   83.19    3.80
  -6   4  12   84.19    4.50
   5  -4 -12   27.10    2.20
  -5   4  12   27.90    2.90
   4  -4 -12  210.48    7.30
  -4   4  12  203.88    8.20
   3  -4 -12  286.87    9.50
   2  -4 -12  312.27   10.30
   2  -4 -12  305.07   10.60
   1  -4 -12   94.79    4.40
   1  -4 -12   87.09    4.20
   0  -4 -12  138.89    6.00
  -1  -4 -12    0.70    1.40
  -2  -4 -12   13.50    2.70
   2   4  12    8.10    1.90
  -3  -4 -12   -0.20    1.50
   3   4  12    0.00    1.60
  -4  -4 -12    5.00    1.80
   4   4  12    8.00    2.00
  12  -5 -12   92.09    4.50
 -12   5  12   80.99    5.90
  11  -5 -12   33.30    2.70
 -11   5  12   26.90    4.20
  10  -5 -12  141.89    6.70
 -10   5  12  194.58    8.00
   9  -5 -12   91.49    4.10
  -9   5  12   90.59    5.40
   8  -5 -12   35.60    2.60
  -8   5  12   37.20    3.70
   7  -5 -12    7.20    1.50
  -7   5  12    4.10    1.80
   6  -5 -12  283.97    9.30
  -6   5  12  260.57   10.10
   5  -5 -12    7.20    1.50
  -5   5  12    9.50    2.10
   4  -5 -12  191.48    7.00
  -4   5  12  194.48    7.90
   3  -5 -12    8.00    1.60
   2  -5 -12   56.09    3.40
   2  -5 -12   48.80    3.30
   1  -5 -12   -0.80    1.30
   0  -5 -12  181.88    7.20
  -1  -5 -12   92.09    4.80
  -2  -5 -12   74.09    4.40
  -3  -5 -12    0.10    1.60
  11  -6 -12    9.70    1.80
 -11   6  12    6.70    3.00
  10  -6 -12   -1.10    1.30
 -10   6  12    1.90    2.30
  -9   6  12   74.09    6.20
   8  -6 -12   19.40    2.50
  -8   6  12   24.50    3.60
   7  -6 -12    0.20    1.30
  -7   6  12    0.30    1.80
   6  -6 -12   18.60    2.20
  -6   6  12   17.70    3.00
   5  -6 -12    0.40    1.40
  -5   6  12    1.30    1.60
   4  -6 -12    1.30    1.40
  -4   6  12    2.10    1.80
   3  -6 -12  324.67   11.00
   2  -6 -12   11.60    2.30
   2  -6 -12   10.30    2.10
   1  -6 -12   59.79    3.70
  -1  -6 -12   68.29    4.20
  -2  -6 -12   12.80    2.40
  10  -7 -12   21.20    2.60
 -10   7  12   12.90    3.00
   9  -7 -12   84.49    4.10
  -9   7  12   92.99    5.60
  -8   7  12  122.39    6.40
   7  -7 -12   16.50    2.50
  -7   7  12    6.80    2.00
   6  -7 -12   30.90    2.90
  -6   7  12   28.50    3.50
   5  -7 -12   38.50    3.10
  -5   7  12   38.90    3.50
   4  -7 -12    1.70    1.70
  -4   7  12    0.80    1.90
   3  -7 -12   54.29    4.10
   2  -7 -12   19.90    3.10
   1  -7 -12    4.00    1.60
   0  -7 -12   26.40    2.80
  -1  -7 -12   21.90    3.00
  10  -8 -12   -0.10    1.60
 -10   8  12   -0.90    3.00
   9  -8 -12    1.00    1.60
  -9   8  12    3.80    2.90
   8  -8 -12   -1.50    1.50
  -8   8  12    3.70    2.70
   7  -8 -12    9.00    2.00
  -7   8  12   10.90    2.60
  -6   8  12    0.40    3.70
   5  -8 -12    1.40    1.90
  -5   8  12    3.20    2.20
   4  -8 -12   42.10    3.90
  -4   8  12   44.40    4.10
   2  -8 -12   59.79    3.90
   1  -8 -12   46.70    3.60
   8  -9 -12   51.89    3.70
  -8   9  12   50.09    5.30
   7  -9 -12   45.80    3.50
  -7   9  12   45.70    4.60
   6  -9 -12    2.50    2.00
  -6   9  12    0.50    2.10
   5  -9 -12   57.29    4.50
  -5   9  12   59.19    4.70
  -4   9  12   60.09    4.80
   2  12 -13   34.00    2.30
  -2 -12  13   35.20    3.30
   1  12 -13   72.29    3.10
  -1 -12  13   67.69    4.10
   0  12 -13   71.99    3.10
   0 -12  13   70.59    4.20
  -1  12 -13   63.99    2.80
   1 -12  13   66.09    4.10
  -2  12 -13   42.30    2.30
   2 -12  13   48.20    3.60
  -3  12 -13  127.69    4.70
   3 -12  13  137.99    6.10
  -4  12 -13   62.39    2.80
   4 -12  13   64.39    4.10
  -4 -11  13    4.90    1.80
  -3 -11  13   -0.20    1.60
   2  11 -13    3.30    1.20
  -2 -11  13    2.20    1.60
   1  11 -13   97.29    3.70
  -1 -11  13   98.09    4.80
   0  11 -13   18.50    2.40
   0 -11  13   19.70    2.80
  -1  11 -13   53.29    3.00
   1 -11  13   63.79    3.90
  -2  11 -13   53.99    2.50
   2 -11  13   42.80    4.20
  -3  11 -13    8.80    1.20
   3 -11  13   11.90    2.40
  -4  11 -13    9.20    1.50
   4 -11  13    7.70    2.00
  -5  11 -13   17.30    1.70
   5 -11  13   14.50    2.40
   4  10 -13   91.79    3.90
  -4 -10  13   92.69    4.60
   3  10 -13   10.40    1.60
  -3 -10  13    5.20    1.80
   2  10 -13  101.79    3.80
  -2 -10  13  100.99    4.90
   1  10 -13    0.10    0.80
  -1 -10  13   -2.40    1.50
   0  10 -13  120.19    4.30
   0 -10  13  122.39    5.60
  -1  10 -13    0.30    0.80
   1 -10  13    1.00    1.70
  -2  10 -13  157.88    5.30
   2 -10  13  151.38    6.40
   3 -10  13  190.98    7.60
  -4  10 -13  165.38    5.70
   4 -10  13  167.28    6.90
  -5  10 -13   53.39    2.60
   5 -10  13   52.39    3.90
  -6  10 -13  168.28    5.90
   6 -10  13  175.78    7.10
  -7  -9  13  108.09    7.50
   5   9 -13    8.70    1.60
  -5  -9  13    4.40    1.70
   4   9 -13  158.68    5.60
  -4  -9  13  162.08    6.40
   3   9 -13    1.90    0.90
  -3  -9  13    1.60    1.60
   2   9 -13    1.80    0.80
  -2  -9  13    2.00    1.50
   1   9 -13    1.40    0.80
  -1  -9  13   -1.40    1.40
   0   9 -13   89.19    3.30
   0  -9  13   82.19    4.40
  -1   9 -13    0.40    0.80
   1  -9  13    0.30    1.70
  -2   9 -13  346.67   10.60
   2  -9  13  331.17   11.70
  -3   9 -13    8.00    1.20
   3  -9  13    5.30    1.80
  -4   9 -13   -0.80    0.80
   4  -9  13    2.20    1.70
  -5   9 -13   40.20    2.30
   5  -9  13   39.40    3.50
  -6   9 -13    0.80    1.00
   6  -9  13   -0.30    1.80
  -8  -8  13   19.20    3.40
  -7  -8  13    2.10    2.70
   6   8 -13    7.90    1.50
  -6  -8  13    9.20    2.80
   5   8 -13    0.20    1.00
  -5  -8  13    1.50    2.60
  -5  -8  13    0.80    1.60
   4   8 -13    2.40    0.90
  -4  -8  13    4.80    1.70
   3   8 -13   77.89    3.20
  -3  -8  13   85.09    4.30
   2   8 -13   56.39    2.50
  -2  -8  13   52.69    3.60
   1   8 -13   10.90    1.20
  -1  -8  13   14.60    2.40
   0   8 -13    9.40    1.20
   0  -8  13    8.50    1.90
  -1   8 -13   36.50    2.00
   1  -8  13   33.90    3.20
  -2   8 -13    3.00    0.90
   2  -8  13    4.60    1.80
  -3   8 -13  410.26   12.50
   3  -8  13  398.46   13.50
  -4   8 -13  321.27   10.10
   4  -8  13  318.07   11.10
  -5   8 -13  179.78    6.20
  -6   8 -13   37.50    2.30
   6  -8  13   35.90    3.30
  -9  -7  13    6.10    2.70
  -8  -7  13   34.30    4.30
  -7  -7  13   43.10    4.40
   6   7 -13   42.30    2.60
  -6  -7  13   41.60    4.30
   5   7 -13  112.59    4.30
  -5  -7  13  115.09    6.30
   4   7 -13  191.38    6.50
  -4  -7  13  196.68    7.30
  -4  -7  13  209.58    8.50
   3   7 -13   62.09    2.60
  -3  -7  13   60.79    3.60
   2   7 -13   45.20    2.10
  -2  -7  13   42.00    3.20
   1   7 -13   52.99    2.30
  -1  -7  13   52.29    3.40
   0   7 -13   37.20    1.90
   0  -7  13   38.30    3.00
  -1   7 -13   94.19    3.50
   1  -7  13   93.89    4.60
  -2   7 -13  314.87    9.70
   2  -7  13  303.67   10.80
  -3   7 -13   64.49    2.80
   3  -7  13   68.99    3.90
  -4   7 -13    3.00    1.00
   4  -7  13   -1.00    1.40
  -5   7 -13    0.10    0.90
   5  -7  13    4.00    1.70
  -6   7 -13   82.49    3.50
   6  -7  13   81.39    4.40
   7  -7  13   20.60    3.00
  -9  -6  13  205.28    8.80
  -8  -6  13    1.20    2.10
   7   6 -13    3.30    1.30
  -7  -6  13   -0.70    2.10
   6   6 -13   32.50    2.30
  -6  -6  13   41.20    4.00
   5   6 -13    0.70    0.80
  -5  -6  13    3.20    2.00
   4   6 -13   17.20    1.40
  -4  -6  13   18.40    3.10
   3   6 -13    0.10    0.70
  -3  -6  13   -1.50    1.60
   2   6 -13   26.50    1.60
  -2  -6  13   26.50    2.50
   1   6 -13   67.49    2.60
  -1  -6  13   62.79    3.60
   0   6 -13   10.80    1.10
   0  -6  13    7.90    1.80
  -1   6 -13  154.68    5.10
   1  -6  13  146.79    6.10
  -2   6 -13   67.59    2.90
   2  -6  13   76.29    4.00
  -3   6 -13   45.00    2.10
   3  -6  13   41.20    3.10
  -4   6 -13   70.79    3.00
   4  -6  13   71.29    4.00
  -5   6 -13  359.06   11.30
   5  -6  13  363.26   12.30
  -6   6 -13  266.97    8.70
   6  -6  13  263.27    9.50
   7  -6  13  127.19    5.60
 -10  -5  13    0.80    2.10
  -9  -5  13   49.70    4.40
   8   5 -13   -0.90    1.40
  -8  -5  13    0.80    2.20
   7   5 -13   37.10    2.50
  -7  -5  13   40.20    3.80
   6   5 -13  107.69    4.10
  -6  -5  13  103.59    5.50
   5   5 -13  202.98    6.70
  -5  -5  13  200.58    8.20
   4   5 -13  375.36   11.60
  -4  -5  13  378.36   13.10
   3   5 -13   62.29    2.60
  -3  -5  13   66.59    4.10
   2   5 -13   20.90    1.40
  -2  -5  13   22.60    2.90
   1   5 -13  374.26   11.30
  -1  -5  13  364.26   12.10
   0   5 -13  351.86   10.90
   0  -5  13  354.06   11.70
  -1   5 -13  237.88    7.50
   1  -5  13  231.48    8.40
  -2   5 -13   13.40    1.20
   2  -5  13   16.90    2.50
  -3   5 -13   67.19    2.80
   3  -5  13   69.79    3.90
  -4   5 -13    1.30    0.90
   4  -5  13    2.10    1.50
  -5   5 -13   46.20    2.50
   5  -5  13   49.50    3.40
   6  -5  13  120.29    5.40
   7  -5  13  139.09    6.00
 -10  -4  13    6.50    2.10
   9   4 -13   78.49    4.40
  -9  -4  13   76.59    4.90
   8   4 -13  285.17    9.50
  -8  -4  13  283.37   10.70
   7   4 -13   37.10    2.40
  -7  -4  13   38.50    3.70
   6   4 -13   67.69    3.00
  -6  -4  13   67.29    4.40
   5   4 -13  111.69    4.10
  -5  -4  13  111.79    5.50
   4   4 -13  109.69    4.00
  -4  -4  13  114.79    5.50
   3   4 -13   16.20    1.30
  -3  -4  13   16.70    2.50
   2   4 -13   66.29    2.60
  -2  -4  13   63.49    3.90
   1   4 -13    7.90    1.10
  -1  -4  13   12.20    2.00
   0   4 -13  123.89    4.40
   0  -4  13  132.79    5.50
  -1   4 -13  109.39    3.90
  -2   4 -13  207.58    6.80
   2  -4  13  210.48    7.70
  -3   4 -13    0.70    0.80
   3  -4  13    1.10    1.40
  -4   4 -13   92.99    3.60
   4  -4  13   91.59    4.60
  -5   4 -13  116.89    5.40
   5  -4  13  114.79    5.20
   6  -4  13  262.27    9.40
   7  -4  13   37.60    3.30
 -11  -3  13    2.20    2.30
 -10  -3  13   12.40    2.50
   9   3 -13  140.89    5.70
  -9  -3  13  134.89    6.50
   8   3 -13    5.20    1.30
  -8  -3  13    0.80    1.70
   7   3 -13    7.10    1.20
  -7  -3  13   13.60    2.50
   6   3 -13  222.58    7.40
  -6  -3  13  228.38    8.90
   5   3 -13  192.18    6.40
  -5  -3  13  187.18    7.70
   4   3 -13  477.45   14.50
  -4  -3  13  479.25   15.80
   3   3 -13  124.99    4.40
   2   3 -13  342.07   10.50
  -2  -3  13  337.57   11.70
   1   3 -13  321.67    9.70
  -1  -3  13  299.37   10.90
   0   3 -13  276.47    8.50
   0  -3  13  258.77    9.70
  -1   3 -13  143.59    4.90
   1  -3  13  138.99    6.30
   1  -3  13  140.79    5.70
  -2   3 -13  160.68    5.50
   2  -3  13  160.98    6.30
  -3   3 -13   24.70    3.10
  -3   3 -13   29.60    1.90
   3  -3  13   28.50    2.80
  -4   3 -13   10.50    1.70
   4  -3  13    7.00    1.80
   5  -3  13   26.90    2.90
   6  -3  13    4.60    1.80
 -11  -2  13   74.99    5.00
  10   2 -13  155.18    6.30
   9   2 -13    7.90    1.60
  -9  -2  13    4.90    2.00
   8   2 -13  496.65   15.50
  -8  -2  13  496.15   16.70
   7   2 -13  109.49    4.30
  -7  -2  13  106.09    5.40
   6   2 -13  153.88    5.50
  -6  -2  13  158.08    6.90
   5   2 -13    5.30    1.00
  -5  -2  13    4.00    1.50
   4   2 -13  164.08    5.50
  -4  -2  13  156.68    6.80
   3   2 -13    1.50    0.70
  -3  -2  13    0.80    1.40
   2   2 -13    8.90    1.10
   1   2 -13  289.17    9.10
   0   2 -13   -0.80    0.60
   0  -2  13    0.80    1.40
  -1   2 -13   45.70    2.20
   1  -2  13   42.40    3.00
  -2   2 -13  234.18    7.50
  -2   2 -13  229.48    8.50
   2  -2  13  224.58    8.20
  -3   2 -13  155.88    6.60
  -3   2 -13  162.08    5.60
   3  -2  13  154.18    6.20
  -4   2 -13   17.00    3.20
   4  -2  13   15.80    2.50
   5  -2  13   49.00    3.40
   6  -2  13   -0.40    1.40
 -11  -1  13   20.60    3.50
  10   1 -13    0.70    1.50
 -10  -1  13    2.90    2.00
   9   1 -13   12.80    2.10
  -9  -1  13   10.20    2.40
   8   1 -13   25.40    2.10
  -8  -1  13   25.20    3.00
   7   1 -13  123.39    4.80
  -7  -1  13  130.69    6.10
   6   1 -13   21.30    1.70
  -6  -1  13   23.50    2.80
   5   1 -13  285.87    9.20
  -5  -1  13  288.27   10.50
   4   1 -13  113.69    4.20
  -4  -1  13  110.79    5.30
   3   1 -13 1167.38   34.80
  -3  -1  13 1196.08   36.20
   2   1 -13  178.48    5.90
  -2  -1  13  167.78    6.90
   1   1 -13  317.67    9.90
  -1  -1  13  310.27   11.20
   0   1 -13    2.10    0.80
  -1   1 -13  372.46   12.20
  -1   1 -13  339.37   11.20
   1  -1  13  372.66   12.20
  -2   1 -13   95.89    3.90
  -2   1 -13   99.39    4.70
   2  -1  13   97.39    4.50
  -3   1 -13   74.69    4.40
   3  -1  13   81.59    4.10
  -4   1 -13   -0.90    1.70
   4  -1  13    0.70    1.50
  -5   1 -13   -3.20    1.90
   5  -1  13    2.00    1.90
   6  -1  13   28.10    3.00
 -12   0  13    9.70    2.70
 -11   0  13   55.29    4.40
  10   0 -13  119.79    5.00
 -10   0  13  112.49    6.00
   9   0 -13  320.67   10.50
  -9   0  13  310.77   11.50
   8   0 -13  145.59    5.50
  -8   0  13  152.98    6.90
   7   0 -13  161.08    5.80
  -7   0  13  164.48    7.00
   6   0 -13   47.60    2.50
  -6   0  13   52.59    3.80
   5   0 -13  285.37    9.30
  -5   0  13  292.47   10.60
   4   0 -13    0.90    0.90
  -4   0  13   -1.00    1.20
   3   0 -13  251.27    8.30
  -3   0  13  261.77    9.50
   2   0 -13    4.10    1.00
  -2   0  13    4.90    1.70
   1   0 -13   12.60    1.40
   0   0 -13  336.07   10.60
   0   0 -13  332.07   11.40
  -1   0 -13   12.00    1.70
  -1   0 -13    7.40    1.60
  -2   0 -13  342.07   11.90
   2   0  13  341.37   11.40
  -3   0 -13   35.50    3.30
   3   0  13   37.80    3.10
  -4   0 -13   27.80    3.30
   4   0  13   30.30    3.00
  -5   0 -13   30.30    3.70
   5   0  13   30.20    3.00
  12  -1 -13   -1.60    2.10
 -12   1  13    1.30    2.30
  11  -1 -13   14.20    2.30
 -11   1  13   15.70    3.20
  10  -1 -13   36.20    2.90
 -10   1  13   42.70    4.00
   9  -1 -13    1.20    1.20
  -9   1  13    0.00    1.80
   8  -1 -13  121.39    4.80
  -8   1  13  125.09    6.10
   7  -1 -13    4.50    1.20
  -7   1  13    2.10    1.70
   6  -1 -13  177.68    6.20
  -6   1  13  176.68    7.40
   5  -1 -13  216.28    7.30
  -5   1  13  216.18    8.30
   4  -1 -13  119.89    4.60
  -4   1  13  124.89    5.70
   3  -1 -13   70.89    3.20
  -3   1  13   67.69    4.00
   2  -1 -13  642.74   19.50
   1  -1 -13  177.18    6.80
   1  -1 -13  180.58    6.20
   0  -1 -13  184.98    7.00
   0  -1 -13  173.28    6.30
  -1  -1 -13   -0.70    1.20
  -1  -1 -13    4.50    1.80
   1   1  13   -0.40    1.50
  -2  -1 -13  125.29    5.70
   2   1  13  127.69    5.40
  -3  -1 -13   22.40    2.90
   3   1  13   22.60    2.80
   4   1  13   62.79    3.90
  -5  -1 -13   23.60    3.40
   5   1  13   20.90    3.00
  12  -2 -13  103.29    5.20
 -12   2  13  109.19    5.90
  11  -2 -13   11.10    2.00
 -11   2  13    9.70    2.30
  10  -2 -13  129.89    5.40
 -10   2  13  141.99    6.60
   9  -2 -13  170.88    6.30
  -9   2  13  172.48    7.50
   8  -2 -13  290.97    9.50
  -8   2  13  277.87   10.50
   7  -2 -13   99.29    4.20
  -7   2  13   94.79    5.10
   6  -2 -13  101.29    4.20
  -6   2  13  106.89    5.40
   5  -2 -13   40.50    2.40
  -5   2  13   40.00    3.40
   4  -2 -13   83.19    3.60
  -4   2  13   76.09    4.30
   3  -2 -13   66.39    3.10
  -3   2  13   69.69    4.20
   2  -2 -13  177.88    6.30
   1  -2 -13    4.60    1.20
   1  -2 -13    3.00    1.30
   0  -2 -13   62.09    3.60
   0  -2 -13   70.39    3.50
  -1  -2 -13   40.60    3.20
  -2  -2 -13    1.30    1.40
   2   2  13   -0.30    1.50
  -3  -2 -13  214.08    8.30
   3   2  13  208.58    7.80
  -4  -2 -13   29.60    3.30
   4   2  13   29.70    3.10
  12  -3 -13  127.69    5.60
 -12   3  13  129.79    6.70
  11  -3 -13    6.10    1.70
 -11   3  13    9.10    2.60
  10  -3 -13   33.30    2.70
 -10   3  13   24.80    3.70
   9  -3 -13    6.20    1.40
  -9   3  13    4.10    2.10
   8  -3 -13   68.19    3.30
  -8   3  13   65.09    4.20
   7  -3 -13  110.69    4.50
  -7   3  13  115.39    5.70
   6  -3 -13    4.70    1.30
  -6   3  13    4.20    1.70
   5  -3 -13  155.98    5.70
  -5   3  13  148.69    6.70
   4  -3 -13   76.39    3.60
  -4   3  13   77.29    4.20
   3  -3 -13  152.08    5.70
  -3   3  13  148.49    6.60
   2  -3 -13  129.29    5.50
   2  -3 -13  126.89    5.10
   1  -3 -13   57.79    3.40
   1  -3 -13   61.39    3.50
   0  -3 -13  153.18    6.30
  -1  -3 -13   96.69    4.80
  -2  -3 -13    7.20    1.90
  -3  -3 -13    2.80    1.60
  -4  -3 -13    6.50    2.00
   4   3  13    2.90    3.00
  11  -4 -13  140.99    5.60
 -11   4  13  137.99    6.80
  10  -4 -13   79.79    4.00
 -10   4  13   77.59    6.00
   9  -4 -13  280.47    9.50
  -9   4  13  275.87   10.60
   8  -4 -13   40.30    2.70
  -8   4  13   46.60    4.00
   7  -4 -13   65.19    3.30
  -7   4  13   64.29    4.40
   6  -4 -13   56.49    3.10
  -6   4  13   60.19    3.90
   5  -4 -13  182.08    6.70
  -5   4  13  193.48    7.80
   4  -4 -13   42.20    2.70
  -4   4  13   47.80    3.80
   3  -4 -13   25.00    2.40
   2  -4 -13    7.50    1.60
   2  -4 -13    7.60    1.60
   1  -4 -13  220.68    8.30
   1  -4 -13  226.98    8.20
   0  -4 -13  142.39    6.10
  -1  -4 -13   72.69    4.20
  -2  -4 -13   87.39    4.70
  -3  -4 -13   41.70    3.60
  11  -5 -13   31.60    2.80
 -11   5  13   23.20    4.00
  10  -5 -13    0.20    1.30
 -10   5  13    4.70    2.40
  -9   5  13   29.80    3.80
   8  -5 -13   91.69    4.30
  -8   5  13   91.69    5.40
   7  -5 -13    2.10    1.30
  -7   5  13    2.30    1.90
   6  -5 -13    2.30    1.30
  -6   5  13    2.50    1.80
   5  -5 -13   42.80    2.80
  -5   5  13   47.90    3.70
   4  -5 -13   75.09    3.90
  -4   5  13   80.69    4.70
   3  -5 -13   32.40    2.80
   2  -5 -13   89.59    4.70
   2  -5 -13   99.29    4.60
   1  -5 -13    5.50    1.50
  -1  -5 -13  198.28    7.90
  -2  -5 -13    3.30    1.90
 -11   6  13  166.68    7.90
  10  -6 -13  120.19    5.20
 -10   6  13  115.89    6.50
   9  -6 -13  133.59    5.40
  -9   6  13  128.19    6.60
  -8   6  13   46.20    4.30
   7  -6 -13   84.69    4.10
  -7   6  13   93.59    5.20
   6  -6 -13   62.19    3.60
  -6   6  13   69.99    4.50
   5  -6 -13   17.60    2.40
  -5   6  13   25.40    3.20
   4  -6 -13   27.30    2.90
  -4   6  13   22.90    3.00
   3  -6 -13  108.69    5.20
   2  -6 -13  104.99    4.90
   1  -6 -13   55.79    3.70
   0  -6 -13   70.09    4.10
  -1  -6 -13    5.20    1.90
  10  -7 -13   -0.60    1.40
 -10   7  13   -1.00    2.40
   9  -7 -13   16.70    2.60
  -9   7  13    7.40    2.50
   8  -7 -13   30.50    2.90
  -8   7  13   33.00    4.10
   7  -7 -13    5.00    1.80
  -7   7  13    5.90    2.00
   6  -7 -13   14.40    2.40
   5  -7 -13    2.70    1.80
  -5   7  13   -0.40    2.70
   4  -7 -13   -0.50    1.90
  -4   7  13    0.00    1.80
   2  -7 -13  208.78    8.00
   1  -7 -13   81.99    4.50
   0  -7 -13    2.60    1.50
   9  -8 -13   73.59    4.00
  -9   8  13   83.29    5.90
   8  -8 -13  174.78    6.70
  -8   8  13  167.88    8.40
   7  -8 -13   57.19    3.80
  -7   8  13   50.99    4.40
   6  -8 -13   58.79    3.90
  -6   8  13   44.70    4.20
   5  -8 -13   -0.80    1.90
  -5   8  13   -1.10    1.80
  -4   8  13  119.09    6.20
   2  -8 -13   90.79    4.70
   2  12 -14   25.80    2.10
  -2 -12  14   27.70    3.20
   1  12 -14   23.70    2.00
   0  12 -14    1.40    1.00
   0 -12  14    2.40    1.80
  -1  12 -14    1.30    0.90
   1 -12  14    2.70    1.90
  -2  12 -14   16.10    1.60
   2 -12  14    9.70    2.10
  -4 -11  14    3.80    2.00
   3  11 -14   35.50    2.30
  -3 -11  14   31.70    3.40
   2  11 -14    9.10    1.30
  -2 -11  14   10.70    2.20
   1  11 -14   83.29    3.30
   0  11 -14    0.60    0.80
   0 -11  14    0.40    1.90
  -1  11 -14    1.20    0.90
   1 -11  14    1.80    1.80
  -2  11 -14   99.59    3.80
   2 -11  14  102.59    5.30
  -3  11 -14   66.99    2.90
   3 -11  14   71.39    4.30
  -4  11 -14    4.10    1.10
   4 -11  14    7.80    2.10
  -4 -10  14    0.80    2.00
   3  10 -14   91.89    3.70
  -3 -10  14   88.59    4.70
   2  10 -14   20.30    1.70
  -2 -10  14   26.70    3.30
   1  10 -14   22.80    1.60
  -1 -10  14   19.40    3.10
   0  10 -14  104.69    3.90
   0 -10  14  107.59    5.30
  -1  10 -14   11.50    1.80
   1 -10  14   12.80    2.40
  -2  10 -14    0.10    0.90
   2 -10  14   -2.70    1.80
  -3  10 -14   69.89    3.00
   3 -10  14   68.09    4.20
  -4  10 -14    3.50    1.00
   4 -10  14    3.70    2.00
  -5  10 -14    2.90    1.10
   5 -10  14    4.50    2.10
   5   9 -14   37.10    2.50
   4   9 -14   -0.70    1.00
  -4  -9  14   -2.40    1.90
   3   9 -14  120.09    4.30
  -3  -9  14  113.49    5.50
   2   9 -14   10.40    1.40
  -2  -9  14    8.90    2.00
   1   9 -14   18.00    1.50
  -1  -9  14   17.70    3.00
   0   9 -14  183.88    6.20
   0  -9  14  188.68    7.50
  -1   9 -14   75.59    3.00
   1  -9  14   73.79    4.40
  -2   9 -14    5.30    1.00
   2  -9  14    6.20    2.10
   3  -9  14   81.29    4.50
  -4   9 -14  165.38    5.60
   4  -9  14  159.18    6.80
  -5   9 -14   31.90    2.10
   5  -9  14   30.20    3.40
  -8  -8  14   29.20    4.80
  -7  -8  14    2.50    2.90
   6   8 -14   24.80    2.50
  -6  -8  14   33.30    5.20
   5   8 -14  260.97    8.60
   4   8 -14   14.10    1.60
   3   8 -14  139.39    4.90
  -3  -8  14  140.79    6.00
   2   8 -14   18.00    1.50
  -2  -8  14   23.20    3.00
   1   8 -14   26.60    1.70
  -1  -8  14   30.40    3.20
   0   8 -14   52.79    2.40
   0  -8  14   52.59    3.80
  -1   8 -14   27.50    1.70
   1  -8  14   29.70    3.20
  -2   8 -14   21.00    1.60
   2  -8  14   18.60    2.90
  -3   8 -14  160.28    5.50
   3  -8  14  165.58    6.80
   4  -8  14   31.60    3.40
  -5   8 -14    1.30    0.90
   5  -8  14    2.00    1.70
  -6   8 -14   10.40    1.40
   6  -8  14    5.90    1.90
  -8  -7  14    1.90    2.50
   7   7 -14  109.39    4.70
  -7  -7  14   96.09    6.00
   6   7 -14   28.50    2.20
  -6  -7  14   29.50    4.30
   5   7 -14   44.40    2.40
  -5  -7  14   37.00    4.60
   4   7 -14   29.90    2.00
  -4  -7  14   34.80    4.40
   3   7 -14  103.59    3.80
  -3  -7  14  102.39    4.90
   2   7 -14  206.98    6.60
  -2  -7  14  197.78    7.70
   1   7 -14   59.59    2.50
  -1  -7  14   56.79    3.80
   0   7 -14  192.98    6.40
   0  -7  14  199.48    7.60
  -1   7 -14   23.50    1.60
   1  -7  14   22.30    3.00
  -2   7 -14   42.20    2.10
   2  -7  14   47.50    3.50
  -3   7 -14    3.10    0.90
   3  -7  14    2.70    1.70
  -4   7 -14  218.48    7.10
   4  -7  14  210.98    8.20
  -5   7 -14  297.67    9.50
  -6   7 -14  144.89    5.30
   6  -7  14  141.69    6.30
  -9  -6  14   24.40    3.90
   7   6 -14   72.19    3.60
  -7  -6  14   78.39    5.30
   6   6 -14  152.98    5.40
  -6  -6  14  141.09    7.00
   5   6 -14   68.19    3.00
  -5  -6  14   63.69    4.80
   4   6 -14  201.58    6.80
  -4  -6  14  212.68    8.60
   3   6 -14  149.99    5.10
  -3  -6  14  146.09    6.90
   2   6 -14  410.16   12.60
   1   6 -14    4.10    0.80
  -1  -6  14    4.10    1.80
   0   6 -14  279.37    8.70
   0  -6  14  275.97    9.90
  -1   6 -14    7.90    1.20
   1  -6  14    9.10    2.00
  -2   6 -14   31.70    1.80
   2  -6  14   29.20    3.10
  -3   6 -14   21.50    1.60
   3  -6  14   16.90    2.80
  -4   6 -14  268.67    8.50
   4  -6  14  265.07    9.70
  -5   6 -14    7.40    1.30
   5  -6  14    5.80    2.00
   6  -6  14    1.50    1.70
 -10  -5  14    9.70    2.50
  -9  -5  14   25.70    3.90
  -8  -5  14  175.58    7.80
   7   5 -14   15.00    2.00
  -7  -5  14   17.20    3.20
   6   5 -14   30.80    2.00
  -6  -5  14   26.00    3.50
   5   5 -14  208.78    6.80
  -5  -5  14  193.68    8.30
   4   5 -14  131.49    4.70
  -4  -5  14  131.89    6.20
   3   5 -14   46.10    2.20
  -3  -5  14   49.20    4.00
   2   5 -14    2.30    0.80
  -2  -5  14    4.90    2.10
   1   5 -14  183.18    6.00
   0   5 -14  180.58    6.00
   0  -5  14  181.18    7.10
  -1   5 -14  128.89    4.40
   1  -5  14  121.09    5.50
  -2   5 -14   11.90    1.30
   2  -5  14   11.10    2.10
  -3   5 -14  218.18    7.20
   3  -5  14  227.78    8.40
  -4   5 -14    9.70    1.60
   4  -5  14   15.80    2.70
 -10  -4  14   33.40    4.00
   9   4 -14   26.70    3.10
   8   4 -14   13.20    2.10
  -8  -4  14    6.30    2.20
   7   4 -14  145.79    5.30
  -7  -4  14  144.79    6.80
   6   4 -14   34.20    2.10
  -6  -4  14   37.40    3.70
   5   4 -14  313.07    9.90
  -5  -4  14  309.37   11.30
   4   4 -14  292.87    9.20
  -4  -4  14  290.67   10.70
   3   4 -14  230.28    7.50
  -3  -4  14  231.78    8.80
   2   4 -14  371.16   11.40
  -2  -4  14  367.66   12.90
   1   4 -14  515.55   15.80
  -1  -4  14  530.65   19.60
   0   4 -14   10.60    1.20
   0  -4  14    5.90    2.70
  -1   4 -14  153.98    5.30
   1  -4  14  156.48    6.40
  -2   4 -14   55.09    2.50
   2  -4  14   56.09    3.70
  -3   4 -14   23.50    1.70
   3  -4  14   20.90    2.90
  -4   4 -14    0.10    1.10
   4  -4  14   -0.40    1.50
   6  -4  14   -1.60    2.00
 -11  -3  14  238.88    9.70
 -10  -3  14   58.09    4.60
   9   3 -14    6.00    1.70
  -9  -3  14    5.20    2.00
   8   3 -14   16.30    2.20
  -8  -3  14   17.60    3.30
   7   3 -14  613.94   18.90
  -7  -3  14  625.04   20.40
   6   3 -14    3.30    1.00
  -6  -3  14    0.80    1.70
   5   3 -14   75.89    3.10
  -5  -3  14   70.89    4.50
   4   3 -14   64.89    2.70
  -4  -3  14   58.79    4.00
   3   3 -14   -0.30    0.70
  -3  -3  14    1.70    1.50
   2   3 -14  127.59    4.50
  -2  -3  14  127.49    5.80
   1   3 -14    1.90    0.80
  -1  -3  14    1.70    1.70
   0   3 -14   84.19    3.20
   0  -3  14   78.49    4.70
  -1   3 -14   56.29    2.50
   1  -3  14   53.39    4.30
   1  -3  14   51.89    3.60
  -2   3 -14   84.79    3.40
   2  -3  14   83.59    4.40
  -3   3 -14   50.29    2.60
   3  -3  14   52.19    3.70
   4  -3  14   26.60    3.10
   5  -3  14   -1.70    1.70
   6  -3  14  120.69    5.60
 -11  -2  14   51.89    4.60
  10   2 -14   99.59    4.80
 -10  -2  14  105.09    5.70
   9   2 -14   10.80    1.80
  -9  -2  14    4.60    2.10
   8   2 -14   15.30    2.00
  -8  -2  14   15.20    2.70
   7   2 -14    2.70    1.10
  -7  -2  14    1.70    1.80
   6   2 -14  184.78    6.40
  -6  -2  14  190.18    7.90
   5   2 -14    1.50    0.90
  -5  -2  14    2.50    1.70
   4   2 -14 1123.59   33.30
  -4  -2  14 1126.39   34.70
   3   2 -14  559.84   17.30
  -3  -2  14  584.74   18.60
   2   2 -14  287.27    9.00
  -2  -2  14  276.27   10.30
   1   2 -14   87.59    3.40
  -1  -2  14   80.19    4.60
   0   2 -14  202.88    6.60
   0  -2  14  188.58    7.90
  -1   2 -14  118.19    4.40
   1  -2  14  120.39    5.40
  -2   2 -14  283.57    9.40
  -2   2 -14  306.47   10.60
   2  -2  14  290.07   10.30
  -3   2 -14   43.80    3.70
  -3   2 -14   43.60    2.80
   3  -2  14   44.10    3.60
  -4   2 -14    5.70    2.40
   4  -2  14    3.00    1.70
   5  -2  14    4.60    1.90
  11   1 -14   58.79    4.10
 -11  -1  14   63.19    4.70
  10   1 -14  294.87   10.40
 -10  -1  14  320.57   11.50
   9   1 -14  143.89    5.70
  -9  -1  14  149.49    6.90
   8   1 -14   68.89    3.40
  -8  -1  14   76.59    4.80
   7   1 -14   10.70    1.50
  -7  -1  14   12.10    2.50
   6   1 -14  156.28    5.50
  -6  -1  14  148.09    6.60
   5   1 -14   13.90    1.70
  -5  -1  14   17.70    2.90
   4   1 -14  215.38    7.20
  -4  -1  14  213.98    8.40
   3   1 -14   28.70    1.90
  -3  -1  14   27.10    2.80
   2   1 -14    1.60    0.90
  -2  -1  14   -0.10    1.30
   1   1 -14   78.79    3.20
  -1  -1  14   77.79    4.60
   0   1 -14   14.60    1.60
  -1   1 -14   34.80    3.00
  -1   1 -14   40.70    2.40
   1  -1  14   35.10    4.60
  -2   1 -14    0.10    1.50
  -2   1 -14   -0.10    1.20
   2  -1  14    1.10    1.70
  -3   1 -14   84.39    4.80
   3  -1  14   96.09    4.70
  -4   1 -14   18.20    2.80
   4  -1  14   16.40    2.90
   5  -1  14    4.60    1.90
  11   0 -14    1.90    1.60
 -11   0  14    5.70    2.30
  10   0 -14    3.90    1.60
 -10   0  14    4.90    2.50
   9   0 -14   60.09    4.10
  -9   0  14   58.69    4.40
   8   0 -14   10.90    1.60
  -8   0  14    8.10    2.30
   7   0 -14   10.80    1.80
  -7   0  14   14.50    2.70
   6   0 -14   16.60    1.80
  -6   0  14   15.10    3.00
   5   0 -14  391.86   12.40
  -5   0  14  398.46   13.70
   4   0 -14  242.88    7.90
  -4   0  14  233.88    9.10
   3   0 -14  305.87   10.00
  -3   0  14  320.77   11.30
   2   0 -14  166.98    5.80
  -2   0  14  156.28    6.90
   1   0 -14  437.76   13.60
   0   0 -14   36.50    2.30
   0   0 -14   36.90    2.80
  -1   0 -14  254.37    8.60
  -1   0 -14  254.07    9.20
  -2   0 -14  269.27   10.30
   2   0  14  310.87   10.70
  -3   0 -14  122.39    5.70
   3   0  14  118.19    5.60
  -4   0 -14   14.30    2.70
   4   0  14   14.30    3.60
  -5   0 -14   59.59    4.80
   5   0  14   63.99    4.30
  11  -1 -14  106.79    4.80
 -11   1  14  101.89    5.80
  10  -1 -14  201.48    7.40
 -10   1  14  194.28    8.70
   9  -1 -14  185.58    6.90
  -9   1  14  195.38    8.10
   8  -1 -14   46.70    2.90
  -8   1  14   50.59    4.10
   7  -1 -14   22.60    2.20
  -7   1  14   27.40    3.10
   6  -1 -14  160.78    5.80
  -6   1  14  164.08    7.20
   5  -1 -14   22.20    1.90
  -5   1  14   17.30    2.60
   4  -1 -14   16.90    1.80
  -4   1  14   20.10    2.80
   3  -1 -14   38.40    2.30
  -3   1  14   36.20    3.00
   2  -1 -14    3.10    1.10
  -2   1  14    5.50    1.80
   1  -1 -14    0.50    1.10
   0  -1 -14   13.10    2.30
   0  -1 -14   13.00    2.10
  -1  -1 -14   17.00    2.50
  -1  -1 -14   21.30    2.70
  -2  -1 -14    6.00    1.80
  -3  -1 -14    0.70    2.80
  -4  -1 -14   37.60    3.80
   4   1  14   39.10    4.00
  11  -2 -14    7.00    1.70
 -11   2  14    6.70    2.50
  10  -2 -14   19.90    3.30
 -10   2  14   21.30    3.30
   9  -2 -14   21.70    2.30
  -9   2  14   22.30    3.50
   8  -2 -14    6.90    1.40
  -8   2  14    5.40    1.90
   7  -2 -14  157.78    5.90
  -7   2  14  153.38    7.00
   6  -2 -14   15.50    1.80
  -6   2  14   10.60    2.10
   5  -2 -14  113.79    4.40
  -5   2  14  103.79    5.40
   4  -2 -14  161.18    5.80
  -4   2  14  149.88    6.70
   3  -2 -14   77.19    3.50
  -3   2  14   82.49    4.50
   2  -2 -14   18.20    2.20
   1  -2 -14  524.25   16.80
   1  -2 -14  551.04   17.40
   0  -2 -14  285.17   10.00
   0  -2 -14  277.67    9.60
  -1  -2 -14   72.39    4.10
  -2  -2 -14  106.89    5.30
  -3  -2 -14  220.08    8.60
  11  -3 -14   92.49    4.70
 -11   3  14   98.99    5.70
  10  -3 -14   -1.20    1.30
 -10   3  14   -1.40    2.30
   9  -3 -14   63.39    3.50
  -9   3  14   66.29    4.60
   8  -3 -14  278.07    9.40
  -8   3  14  280.47   10.60
   7  -3 -14   53.59    3.00
  -7   3  14   56.89    4.20
   6  -3 -14   60.69    3.20
  -6   3  14   64.19    4.20
   5  -3 -14  127.59    5.10
  -5   3  14  133.19    6.10
   4  -3 -14   15.90    2.10
  -4   3  14   16.70    2.70
   3  -3 -14   42.50    2.90
  -3   3  14   46.50    3.60
   2  -3 -14   86.99    4.10
   1  -3 -14  123.89    5.50
   1  -3 -14  136.39    5.70
   0  -3 -14    0.60    1.30
  -1  -3 -14   -1.30    1.30
  -2  -3 -14   34.90    3.20
  -3  -3 -14    1.50    1.70
  11  -4 -14    4.70    1.50
 -11   4  14    5.40    2.50
  10  -4 -14   10.40    1.70
 -10   4  14   13.30    2.70
   9  -4 -14    0.40    1.40
   8  -4 -14    0.10    1.20
  -8   4  14    2.40    1.90
   7  -4 -14   34.30    2.60
  -7   4  14   33.90    3.60
   6  -4 -14   43.30    2.80
  -6   4  14   47.10    3.80
   5  -4 -14   40.60    2.90
  -5   4  14   41.60    3.70
   4  -4 -14  103.79    4.50
  -4   4  14   94.19    4.90
   3  -4 -14   50.29    3.30
  -3   4  14   54.59    3.90
   2  -4 -14  105.79    5.00
   1  -4 -14   38.30    3.10
  -1  -4 -14  123.09    5.60
  -2  -4 -14  252.37    9.40
  10  -5 -14   56.19    3.40
 -10   5  14   51.19    4.70
   9  -5 -14    2.80    1.40
  -9   5  14    4.50    2.30
   7  -5 -14  125.89    5.10
  -7   5  14  113.69    5.80
   6  -5 -14   32.00    2.80
  -6   5  14   30.10    3.20
   5  -5 -14   31.80    2.80
  -5   5  14   32.70    3.30
   4  -5 -14   61.39    3.60
  -4   5  14   59.09    4.00
   3  -5 -14   75.89    4.20
  -3   5  14   77.79    4.70
   1  -5 -14   24.00    2.70
   0  -5 -14  166.78    6.80
  -1  -5 -14   14.10    2.70
  10  -6 -14    8.00    1.70
 -10   6  14   10.30    2.60
   9  -6 -14    2.20    1.50
  -9   6  14    3.20    2.40
   8  -6 -14    6.70    1.60
  -8   6  14    7.40    2.30
   7  -6 -14   54.59    3.30
  -7   6  14   52.19    4.10
   6  -6 -14    3.60    1.60
  -6   6  14    6.90    2.60
   5  -6 -14   30.60    3.20
   4  -6 -14   43.60    3.50
  -4   6  14   49.20    4.10
   3  -6 -14  108.19    5.40
  -3   6  14  104.79    5.60
   1  -6 -14   54.59    3.60
   0  -6 -14   17.80    2.90
   9  -7 -14  173.18    6.50
  -9   7  14  159.48    7.80
   8  -7 -14   56.89    3.70
  -8   7  14   57.09    4.70
   7  -7 -14   86.79    4.60
  -7   7  14   94.19    5.40
   6  -7 -14   15.60    2.30
  -6   7  14   14.20    2.60
   5  -7 -14  163.38    6.80
  -5   7  14  176.68    7.60
   4  -7 -14   22.00    3.70
  -4   7  14   23.60    3.40
  -3   7  14  130.59    6.40
   6  -8 -14   47.50    3.90
  -6   8  14   54.59    4.40
  -5   8  14    2.80    1.90
   3  11 -15    5.10    1.30
   2  11 -15   50.19    2.50
   1  11 -15   94.29    3.70
  -1 -11  15   97.09    5.20
   0  11 -15   11.50    1.50
   0 -11  15    4.50    2.00
  -1  11 -15    6.30    1.10
   1 -11  15    6.30    2.20
  -2  11 -15   36.80    2.10
   2 -11  15   28.30    3.80
  -3  11 -15    3.40    1.00
   3 -11  15    5.80    2.30
   5  10 -15    0.70    1.50
   4  10 -15   89.69    3.90
   3  10 -15  116.79    4.40
   2  10 -15   49.90    2.50
  -2 -10  15   53.39    4.20
   1  10 -15    0.20    0.80
  -1 -10  15    0.70    2.00
   0  10 -15   67.19    2.90
   0 -10  15   75.79    4.90
  -1  10 -15  139.09    4.90
  -2  10 -15   39.80    2.10
   2 -10  15   38.20    3.90
  -3  10 -15   61.49    2.80
   3 -10  15   71.39    4.40
  -4  10 -15  234.38    7.90
   4 -10  15  257.47    9.40
   5   9 -15   34.20    2.50
   4   9 -15   81.99    3.60
   3   9 -15    4.00    1.00
   2   9 -15  116.09    4.30
  -2  -9  15  121.19    5.80
   1   9 -15   71.29    2.90
  -1  -9  15   69.89    4.60
   0   9 -15   27.40    1.70
   0  -9  15   21.50    3.50
  -1   9 -15    2.20    1.30
   1  -9  15    0.80    2.20
  -2   9 -15    1.00    0.90
   2  -9  15    2.30    2.00
  -3   9 -15    3.10    1.00
   3  -9  15    3.40    1.90
  -4   9 -15    6.60    1.20
   4  -9  15    9.30    2.40
  -7  -8  15    6.80    3.40
   6   8 -15  113.19    5.00
   5   8 -15   57.09    2.80
   4   8 -15    2.70    1.00
   3   8 -15    3.90    1.00
   2   8 -15  105.59    3.90
   1   8 -15  341.77   10.60
  -1  -8  15  336.27   11.80
   0   8 -15    5.90    1.00
   0  -8  15    2.40    2.00
  -1   8 -15  380.86   11.80
  -2   8 -15  144.39    5.00
   2  -8  15  144.09    6.50
  -3   8 -15    9.40    1.30
   3  -8  15    8.90    2.10
  -4   8 -15  146.49    5.10
   4  -8  15  145.99    6.50
  -5   8 -15  167.28    5.70
   5  -8  15  158.98    7.00
  -8  -7  15   56.29    5.20
   7   7 -15  176.48    6.80
  -7  -7  15  210.38   11.30
   6   7 -15    5.30    1.30
  -6  -7  15    8.00    2.90
   5   7 -15   43.30    2.40
  -5  -7  15   37.90    5.10
   4   7 -15   22.80    1.80
   3   7 -15  503.45   15.30
   2   7 -15    8.80    1.20
   1   7 -15   20.30    1.60
  -1  -7  15   21.50    3.20
   0   7 -15   -0.10    0.70
   0  -7  15    0.60    1.90
  -1   7 -15  122.19    4.30
   1  -7  15  113.89    5.80
  -2   7 -15   13.70    1.40
   2  -7  15   19.50    3.20
  -3   7 -15    4.10    1.00
   3  -7  15    1.80    1.90
  -5   7 -15   58.89    2.90
   5  -7  15   54.69    4.10
  -9  -6  15  144.29    7.20
   8   6 -15   24.40    4.10
  -8  -6  15   26.60    4.20
   7   6 -15   22.10    2.40
  -7  -6  15   23.80    4.10
   6   6 -15    0.80    1.10
  -6  -6  15    0.00    2.30
   5   6 -15  232.68    7.70
  -5  -6  15  230.38    9.50
   4   6 -15   15.00    1.60
  -4  -6  15   15.90    3.00
   3   6 -15   14.80    1.50
  -3  -6  15   23.50    4.50
   2   6 -15  303.27    9.50
   1   6 -15  288.07    9.10
   0   6 -15  355.06   11.00
  -1   6 -15   25.40    1.70
   1  -6  15   20.70    3.30
  -2   6 -15  386.96   11.80
   2  -6  15  375.46   13.10
  -3   6 -15   28.80    1.90
   3  -6  15   27.40    3.40
  -5   6 -15   24.40    2.40
   5  -6  15   23.90    3.40
  -9  -5  15   28.90    4.10
   8   5 -15  119.39    5.10
  -8  -5  15  124.09    7.40
   7   5 -15   77.69    3.60
  -7  -5  15   79.89    5.20
   6   5 -15  140.89    5.30
  -6  -5  15  150.08    7.10
   5   5 -15   76.99    3.30
  -5  -5  15   81.79    5.10
   4   5 -15   84.89    3.30
  -4  -5  15   75.99    5.10
   3   5 -15    8.30    1.30
  -3  -5  15    7.70    2.40
   2   5 -15   97.19    3.60
  -2  -5  15   91.19    5.40
   1   5 -15   67.19    2.80
   0   5 -15  127.49    4.40
   0  -5  15  117.29    5.80
  -1   5 -15    1.20    0.80
   1  -5  15   -0.70    1.90
  -2   5 -15   12.20    1.50
   2  -5  15   13.50    2.40
  -3   5 -15  237.28    7.80
   3  -5  15  241.98    9.10
  -4   5 -15    1.30    1.10
   4  -5  15    2.80    1.80
   5  -5  15   60.59    4.20
 -10  -4  15  106.89    6.10
   9   4 -15   35.20    3.50
  -9  -4  15   40.50    4.20
   8   4 -15    0.80    1.30
  -8  -4  15   -1.80    2.10
   7   4 -15   49.40    2.80
  -7  -4  15   48.80    4.30
   6   4 -15   86.19    3.60
  -6  -4  15   88.39    5.30
   5   4 -15   10.40    1.50
  -5  -4  15   13.00    2.60
   4   4 -15    7.60    1.10
  -4  -4  15    3.70    2.10
   3   4 -15    9.00    1.30
  -3  -4  15    8.00    2.20
   2   4 -15   36.90    2.00
  -2  -4  15   37.90    3.70
   1   4 -15   67.59    2.80
  -1  -4  15   61.79    4.50
   0   4 -15  138.19    4.80
  -1   4 -15  391.06   12.00
   1  -4  15  383.86   13.20
  -2   4 -15  286.47    9.00
   2  -4  15  272.57   10.20
  -3   4 -15   50.89    2.60
   3  -4  15   49.70    3.90
  -4   4 -15    2.40    1.30
   4  -4  15    1.00    1.90
   5  -4  15  118.19    5.70
  10   3 -15   24.90    3.20
 -10  -3  15   22.30    3.60
   9   3 -15  112.09    4.90
  -9  -3  15  110.59    6.00
   8   3 -15    9.40    1.50
  -8  -3  15   10.80    2.40
   7   3 -15  112.29    4.50
  -7  -3  15  120.69    6.10
   6   3 -15  263.67    8.60
  -6  -3  15  264.07   10.20
   5   3 -15   26.70    1.90
  -5  -3  15   15.60    2.60
   4   3 -15   12.50    1.60
  -4  -3  15   12.00    2.50
   3   3 -15  173.48    5.80
  -3  -3  15  168.18    7.40
   2   3 -15   11.20    1.40
  -2  -3  15    9.20    2.00
   1   3 -15  109.49    4.10
  -1  -3  15  111.19    5.70
   0   3 -15  333.57   10.60
   0  -3  15  340.97   12.30
  -1   3 -15   36.80    2.20
   1  -3  15   41.00    4.00
  -2   3 -15    9.70    1.60
   2  -3  15   19.60    3.30
   2  -3  15    9.60    3.90
  -3   3 -15   57.19    3.00
   3  -3  15   44.90    4.00
   4  -3  15    1.30    2.00
   5  -3  15    1.30    2.00
 -11  -2  15  135.09    6.70
  10   2 -15   42.10    3.30
 -10  -2  15   39.60    4.00
   9   2 -15    7.90    1.50
  -9  -2  15   11.20    4.50
   8   2 -15    4.30    1.20
  -8  -2  15    6.30    2.20
   7   2 -15   52.19    2.70
  -7  -2  15   49.40    4.10
   6   2 -15   -0.10    0.90
  -6  -2  15    2.40    1.90
   5   2 -15    0.70    0.80
  -5  -2  15   -0.80    1.70
   4   2 -15    0.80    0.80
  -4  -2  15    0.20    1.70
   3   2 -15    7.20    1.10
  -3  -2  15    6.20    1.90
   2   2 -15    5.70    1.00
  -2  -2  15    5.60    1.80
   1   2 -15   13.80    1.40
  -1  -2  15   15.80    3.00
   0   2 -15  197.98    6.50
   0  -2  15  186.78    8.00
  -1   2 -15  153.08    5.40
   1  -2  15  146.99    7.00
  -2   2 -15   17.60    2.10
  -3   2 -15  196.98    8.20
   3  -2  15  201.48    8.00
   4  -2  15   19.80    4.20
   5  -2  15    4.20    2.20
  11   1 -15   -0.80    1.90
 -11  -1  15   -0.60    1.80
  10   1 -15    1.40    1.40
 -10  -1  15    1.40    2.10
   9   1 -15  195.28    6.90
  -9  -1  15  179.98    8.00
   8   1 -15   44.10    2.80
  -8  -1  15   45.20    4.10
   7   1 -15   63.59    3.20
  -7  -1  15   71.39    4.70
   6   1 -15   51.19    2.80
  -6  -1  15   57.79    4.20
   5   1 -15  117.69    4.60
  -5  -1  15  126.29    6.10
   4   1 -15    8.60    1.30
  -4  -1  15    9.90    2.30
   3   1 -15  154.78    5.50
  -3  -1  15  155.38    6.80
   2   1 -15  180.68    6.30
  -2  -1  15  186.88    7.70
   1   1 -15    2.30    1.00
  -1  -1  15    3.30    1.50
   0   1 -15   44.90    2.50
   0  -1  15   43.60    3.80
  -1   1 -15  151.88    5.60
  -2   1 -15   54.89    3.90
  -2   1 -15   60.39    3.40
  -3   1 -15   62.39    4.40
   4  -1  15   -2.20    2.50
  11   0 -15  114.69    5.40
 -11   0  15  127.09    6.30
  10   0 -15  232.78    8.20
 -10   0  15  226.28    9.30
   9   0 -15  189.28    6.90
  -9   0  15  194.18    8.20
   8   0 -15   22.70    2.30
  -8   0  15   20.30    3.40
   7   0 -15    5.30    1.20
  -7   0  15    6.10    2.00
   6   0 -15   26.70    2.00
  -6   0  15   27.70    3.40
   5   0 -15    0.90    0.90
  -5   0  15    0.40    1.60
   4   0 -15   46.80    2.50
  -4   0  15   42.50    3.50
   3   0 -15   66.39    3.10
  -3   0  15   70.39    4.40
   2   0 -15    9.30    1.40
  -2   0  15    8.90    2.00
   1   0 -15    7.30    1.20
  -1   0  15   11.30    2.20
   0   0 -15   16.60    2.00
  -1   0 -15   72.99    3.80
  -1   0 -15   70.69    4.10
  -2   0 -15   17.50    2.90
  -3   0 -15    3.60    2.00
  -4   0 -15   48.70    4.20
  11  -1 -15    7.70    1.80
 -11   1  15   10.90    2.50
  10  -1 -15    5.50    1.50
 -10   1  15    6.90    2.30
   9  -1 -15   42.70    2.80
  -9   1  15   55.49    4.60
   8  -1 -15   38.80    2.80
  -8   1  15   46.90    4.00
   7  -1 -15    0.20    1.00
  -7   1  15   -0.30    1.80
   6  -1 -15   11.50    1.50
  -6   1  15   14.90    3.10
   5  -1 -15   -1.50    1.00
  -5   1  15    2.20    1.70
   4  -1 -15   85.09    3.70
  -4   1  15   82.79    4.80
   3  -1 -15    1.60    1.10
  -3   1  15    2.70    1.60
   2  -1 -15   72.29    3.40
  -2   1  15   71.69    4.50
   1  -1 -15  113.59    4.70
   0  -1 -15  326.47   11.40
   0  -1 -15  325.17   10.80
  -1  -1 -15   35.50    3.10
  -3  -1 -15  152.18    6.70
  11  -2 -15   94.49    4.40
 -11   2  15   86.29    5.50
  10  -2 -15   55.89    3.30
 -10   2  15   53.29    4.30
   8  -2 -15  129.29    5.10
  -8   2  15  134.59    6.40
   7  -2 -15   32.80    2.60
  -7   2  15   39.40    3.80
   6  -2 -15    0.80    1.10
  -6   2  15   -0.40    1.70
   5  -2 -15    2.80    1.20
  -5   2  15    0.80    1.60
   4  -2 -15   44.60    2.70
  -4   2  15   42.70    3.50
   3  -2 -15   15.50    2.10
  -3   2  15   15.20    2.80
   2  -2 -15  186.08    6.70
  -2   2  15  175.28    7.50
   1  -2 -15    5.10    1.60
   0  -2 -15   26.60    2.80
  -1  -2 -15   12.80    3.10
  -2  -2 -15   21.90    2.90
  -3  -2 -15   52.99    3.90
  11  -3 -15    1.30    1.50
 -11   3  15    0.30    2.10
  10  -3 -15    4.30    1.50
 -10   3  15    2.60    2.40
   9  -3 -15   13.70    1.80
  -9   3  15    9.60    2.40
   8  -3 -15   19.80    2.20
  -8   3  15   18.60    3.10
   7  -3 -15   47.90    2.90
  -7   3  15   49.00    4.10
   6  -3 -15    3.00    1.30
  -6   3  15    0.00    1.60
   5  -3 -15   -0.30    1.20
  -5   3  15    2.80    1.70
   4  -3 -15   20.40    2.40
  -4   3  15   22.30    3.10
   3  -3 -15  112.39    4.80
  -3   3  15  116.09    5.70
   2  -3 -15   82.19    4.20
   1  -3 -15  183.08    7.20
   1  -3 -15  181.98    7.20
   0  -3 -15    7.60    1.80
  -1  -3 -15  284.27   10.30
  -2  -3 -15   82.29    4.60
  10  -4 -15   40.10    3.10
 -10   4  15   49.10    4.40
   9  -4 -15    0.10    1.30
  -9   4  15    0.70    2.00
   8  -4 -15   48.90    3.00
  -8   4  15   50.59    4.20
   7  -4 -15  217.18    7.60
  -7   4  15  205.58    8.60
   6  -4 -15   21.40    2.50
  -6   4  15   19.80    2.80
   5  -4 -15    9.10    1.70
  -5   4  15    5.60    2.10
   4  -4 -15   98.89    4.70
  -4   4  15  112.29    5.50
   3  -4 -15    6.40    1.80
  -3   4  15    7.40    2.00
   2  -4 -15   41.00    3.70
   1  -4 -15  121.89    5.60
   0  -4 -15   13.90    2.20
  -1  -4 -15    0.00    1.60
  10  -5 -15   14.40    2.30
 -10   5  15   11.90    2.70
   9  -5 -15   -1.60    1.30
  -9   5  15   -2.80    2.10
   8  -5 -15   17.30    2.50
  -8   5  15   21.10    3.60
   7  -5 -15   22.90    2.60
  -7   5  15   17.30    3.40
  -6   5  15   24.60    3.30
   5  -5 -15   11.00    1.80
  -5   5  15    8.90    2.60
   4  -5 -15  170.48    6.90
  -4   5  15  186.08    7.50
   3  -5 -15  103.59    5.10
  -3   5  15   93.79    5.30
   1  -5 -15   13.80    2.20
   0  -5 -15   89.49    4.60
   9  -6 -15   31.40    2.80
  -9   6  15   33.00    4.20
   8  -6 -15    8.60    1.80
  -8   6  15    9.90    2.60
   7  -6 -15   19.40    2.80
  -7   6  15   20.80    3.50
   6  -6 -15  160.08    6.40
  -6   6  15  150.48    7.00
   5  -6 -15   36.10    3.40
  -5   6  15   33.60    3.60
   4  -6 -15   26.10    3.50
  -4   6  15   26.30    3.30
  -3   6  15   12.80    2.40
   7  -7 -15   29.80    3.20
  -7   7  15   27.00    3.70
   6  -7 -15   -4.00    1.90
  -6   7  15    2.20    1.90
   5  -7 -15   65.09    4.50
  -5   7  15   61.29    4.40
  -4   7  15    8.60    2.20
   2  11 -16   14.50    1.80
   1  11 -16   62.89    2.90
   0  11 -16   14.50    1.60
   0 -11  16   13.30    2.70
  -1  11 -16   30.70    2.00
   1 -11  16   33.60    4.20
   4  10 -16  160.38    5.80
   3  10 -16   33.70    2.20
   2  10 -16   46.30    2.40
   1  10 -16  159.78    5.60
   0  10 -16   44.70    2.30
   0 -10  16   49.60    4.40
  -1  10 -16    2.30    0.90
   1 -10  16    0.80    2.30
  -2  10 -16  166.28    5.70
   6   9 -16   10.90    1.80
   5   9 -16   15.90    2.10
   4   9 -16  248.58    8.20
   3   9 -16  170.48    5.90
   2   9 -16   38.40    2.20
   1   9 -16    1.00    0.90
   0   9 -16   31.40    2.00
   0  -9  16   31.30    4.20
  -1   9 -16   79.89    3.30
   1  -9  16   82.29    5.30
  -2   9 -16  140.79    5.00
   2  -9  16  143.99    7.10
  -3   9 -16   19.60    1.60
   3  -9  16   14.70    2.80
   6   8 -16   69.99    3.60
   5   8 -16   20.20    2.00
   4   8 -16  236.58    8.20
   3   8 -16  155.68    5.40
   2   8 -16  286.47    9.10
   1   8 -16   -1.00    0.70
   0   8 -16    7.00    1.10
   0  -8  16    8.20    2.50
  -1   8 -16    6.60    1.10
   1  -8  16    7.20    2.40
  -2   8 -16   24.50    1.80
   2  -8  16   27.90    4.10
[truncated: 47,463 more chars]
